# Supplementary material for: Modulation of insulin secretion by RBFOX2-mediated alternative splicing
Source: Nat Commun. 2023 Nov 25;14:7732. doi: 10.1038/s41467-023-43605-4 (PMC10676425; doi:10.1038/s41467-023-43605-4)
Supplement: Supplementary file 23 — Supplementary Data 20 [file 41467_2023_43605_MOESM23_ESM.xlsx]

## Sheet: Sheet1
Software	Original reference	URL
DESeq2	Love et al., 2014	https://bioconductor.org/packages/release/bioc/html/DESeq2.html
GraphPad Prism 9	GraphPad Software	https://www.graphpad.com/scientific-software/prism/
ImageJ (FIJI)	NIH	https://imagej.net/ImageJ
FastQC	Babraham Bioinformatics	https://www.bioinformatics.babraham.ac.uk/projects/fastqc/
Cutadapt	http://journal.embnet.org/index.php/embnetjournal/article/view/200	https://cutadapt.readthedocs.io/en/stable/
Samtools	Li et al., 2009	http://samtools.sourceforge.net/
UCSC Genome Browser	Kuhn et al., 2013	https://genome.ucsc.edu/
IGV	Broad Institute	http://software.broadinstitute.org/software/igv/
Bedtools	Quinlan and Hall, 2010	https://bedtools.readthedocs.io/en/latest/
PANTHER Classification System	Mi et al., 2019	http://www.pantherdb.org/
featureCount	Liao et al., 2014	https://subread.sourceforge.net/
clipper	Van Nostrand et al., 2016	https://github.com/YeoLab/clipper
preseq	NA	https://github.com/smithlabcode/preseq
rMATS v4.0.2	Shen et al., 2014	https://rnaseq-mats.sourceforge.net/rmats4.0.2/user_guide.htm
