# Supplementary material for: Modulation of insulin secretion by RBFOX2-mediated alternative splicing
Source: Nat Commun. 2023 Nov 25;14:7732. doi: 10.1038/s41467-023-43605-4 (PMC10676425; doi:10.1038/s41467-023-43605-4)
Supplement: Supplementary file 25 — Source Data [file 41467_2023_43605_MOESM25_ESM.xlsx]

## Sheet: (1) Figure 2C-D
Figure 2C-D Insulin and C-peptide quantification
Genotype	Image_Date	Image	Islet	INS_Area	INS_Mean		Cpep1_Area	Cpep1_Mean
WT	21_03_01	5859.15a1	1	0.29	16.424
WT	21_03_01	5859.15a1	2	0.1838	18.599
WT	21_03_01	5859.15a2	1	0.355	13.021
WT	21_03_01	5859.15a2	2	1.225	7.352
WT	21_03_01	5859.15a2	3	1.452	8.663
WT	21_03_01	5859.15a2	4	0.917	11.401
WT	21_03_01	5859.15a2	5	0.113	11.566
WT	21_03_01	5859.35b1	1	1.656	15.223
WT	21_03_01	5859.35b1	2	0.624	21.465
WT	21_03_01	5859.35b1	3	1.482	12.369
WT	21_03_01	5859.35b2	1	2.02	9.511
WT	21_03_01	5859.35b2	2	1.493	11.77
WT	21_03_01	5859.35b3	1	0.128	9.558
WT	21_03_01	5859.35b3	2	1.168	6.643
WT	21_03_01	5859.65b1	1	5.758	9.032
WT	21_03_01	5859.65b1	2	6.301	14.881
WT	21_03_01	5859.65b1	3	0.289	22.897
WT	21_03_01	5859.65b1	4	0.572	7.19
WT	21_03_01	5859.65b2	1	2.233	12.147
WT	21_03_01	5859.65b2	2	3.306	6.245
WT	21_03_01	5859.65b3	1	0.107	18.394
WT	21_03_01	5859.65b3	2	2.563	19.64
WT	21_03_01	5859.65b3	3	0.307	16.74
WT	21_03_01	5859.65b3	4	0.648	23.806
WT	21_03_01	5862.25b1	1	0.928	9.236
WT	21_03_01	5862.25b1	2	0.244	8.285
WT	21_03_01	5862.25b1	3	2.911	4.747
WT	21_03_01	5862.25b2	1	0.269	20.257
WT	21_03_01	5862.25b2	2	2.34	21.785
WT	21_03_01	5862.25b2	3	4.809	16.627
WT	21_03_01	5862.25b3	1	4.619	15.506
WT	21_03_01	5862.50c1	1	5.411	22.137
WT	21_03_01	5862.50c2	1	5.783	13.865
WT	21_03_01	5862.50c2	2	2.78	17.106
WT	21_03_01	5862.50c2	3	1.477	16.3
WT	21_03_01	5862.50c2	4	3.591	17.117
WT	21_03_01	5862.50c2	5	0.149	17.715
WT	21_03_01	5862.75a1	1	2.551	13.495
WT	21_03_01	5862.75a2	1	1.168	37.207
WT	21_03_01	5862.75a2	2	0.613	31.048
WT	21_03_01	5862.75a3	1	2.084	16.995
WT	21_03_01	7602.25b1	1	5.431	13.329
WT	21_03_01	7602.25b1	2	6.604	10.489
WT	21_03_01	7602.25b1	3	9.288	9.536
WT	21_03_01	7602.25b2	1	0.596	21.527
WT	21_03_01	7602.25b2	2	0.229	34.241
WT	21_03_01	7602.25b2	3	0.237	19.655
WT	21_03_01	7602.25b2	4	1.813	30.044
WT	21_03_01	7602.50.b1	1	2.576	30.003
WT	21_03_01	7602.50.b1	2	0.68	18.32
WT	21_03_01	7602.50.b2	1	5.774	6.665
WT	21_03_01	7602.50.b2	2	0.892	9.885
WT	21_03_01	7602.50.b2	3	3.841	6.49
WT	21_03_01	7602.50.b3	1	2.121	9.093
WT	21_03_01	7602.75a1	1	3.46	15.09
WT	21_03_01	7602.75a1	2	0.907	32.894
WT	21_03_01	7602.75a1	3	0.175	36.648
WT	21_03_01	7602.75a2	1	1.559	37.158
WT	21_03_01	7602.75a2	2	0.642	37.18
WT	21_03_01	7602.75a2	3	0.122	34.557
WT	21_03_01	7602.75a3	1	1.87	27.179
WT	21_03_01	7602.75a3	2	0.276	40.844
WT		5859.14b1	1	2.933	20.173	1	2.933	20.173
WT		5859.14b2	1	1.826	40.299	1	1.837	34.587
WT		5859.14b3	1	2.004	51.046	1	2.057	54.781
WT		5859.59b1	1	15.061	32.529	1	15.306	29.555
WT		5859.59b1	2	8.966	28.683	2	9.215	30.502
WT		5859.59b2	1	0.263	19.158	1	0.299	22.138
WT		5859.59b2	2	7.791	40.103	2	8.115	33.93
WT		5859.59b3	1	0.494	32.068	1	0.546	43.055
WT		5859.59b3	2	9.797	31.906	2	9.881	27.063
WT		5859.59b3	3	2.754	38.303	3	3.056	31.005
WT		5859.59b4	1	1.022	41.621	1	0.999	38.023
WT		5859.59b4	2	5.517	35.71	2	5.806	21.386
WT		5859.59b5	1	6.012	21.414	1	5.923	12.472
WT		5859.59b5	2	5.389	15.285	2	5.346	11.411
WT		5859.77b1	1	11.629	11.049	1	12.013	11.369
WT		5859.77b2	1	12.754	11.529	1	12.765	12.893
WT		5859.77b3	1	14.475	12.354	1	14.021	11.411
WT		5859.77b4	1	2.102	18.07	1	2.091	14.77
WT		5859.77b4	2	1.382	20.864	2	1.419	16.564
WT		5859.77b5	1	13.371	9.658	1	12.754	9.621
WT		5859.77b5	2	3.773	12.746	2	3.593	11.89
WT		5862.26b1	1	3.03	30.229	1	3.098	25.699
WT		5862.26b2	1	19.354	17.805	1	19.335	13.639
WT		5862.26b3	1	4.683	15.659	1	4.556	11.671
WT		5862.51a1	1	7.523	24.857	1	8.003	21.384
WT		5862.51a2	1	16.631	16.812	1	16.566	17.713
WT		5862.51a3	1	0.387	18.66	1	0.362	34.46
WT		5862.51a3	2	5.111	23.099	2	5.575	21.589
WT		5862.51a3	3	16.695	15.467	3	16.423	12.915
WT		5862.51a3	4	15.141	14.617	4	14.477	13.511
WT		5862.51a4	1	7.251	14.752	1	7.679	10.893
WT		5862.76b1	1	5.572	22.985	1	5.671	17.216
WT		5862.76b2	1	7.068	12.561	1	7.369	7.728
WT		5862.76b3	1	6.822	20.762	1	6.634	16.055
WT		7602.26b1	1	37.778	19.16	1	38.098	15.995
WT		7602.26b1	2	0.355	21.964	2	0.357	29.191
WT		7602.26b2	1	24.262	19.47	1	24.567	13.845
WT		7602.26b3	1	19.639	15.726	1	19.846	10.998
WT		7602.51b1	1	20.387	20.294	1	20.612	20.212
WT		7602.51b2	1	9.274	57.846	1	9.574	73.988
WT		7602.51b3	1	37.616	8.957	1	37.162	5.757
WT		7602.51b3	2	17.709	6.286	2	20.97	2.976
WT		7602.76a1	1	25.094	30.682	2	24.895	33.426
WT		7602.76a2	1	3.054	29.565	1	3.337	26.681
WT		7602.76a3	1	6.232	32.935	1	6.133	32.738
MUT	21_03_01	5860.30b1	1	2.282	24.632
MUT	21_03_01	5860.30b1	2	3.328	40.91
MUT	21_03_01	5860.30b1	3	1.19	36.458
MUT	21_03_01	5860.30b1	4	4.991	53.527
MUT	21_03_01	5860.30b1	5	1.46	61.284
MUT	21_03_01	5860.30b2	1	2.83	45.223
MUT	21_03_01	5860.30b2	2	6.707	50.963
MUT	21_03_01	5860.30b2	3	0.154	67.402
MUT	21_03_01	5860.30b2	4	0.415	41.542
MUT	21_03_01	5860.30b2	5	0.522	60.185
MUT	21_03_01	5860.61b1	1	1.691	31.626
MUT	21_03_01	5860.61b1	2	1.927	32.136
MUT	21_03_01	5860.61b1	3	4.338	22.302
MUT	21_03_01	5860.61b2	1	9.049	22.955
MUT	21_03_01	5860.61b2	2	0.307	35.783
MUT	21_03_01	5860.61b2	3	0.194	29.613
MUT	21_03_01	5860.61b2	4	9.135	26.446
MUT	21_03_01	5860.61b3	1	5.303	26.757
MUT	21_03_01	5860.80b1	1	0.305	43.222
MUT	21_03_01	5860.80b1	2	6.24	31.702
MUT	21_03_01	5860.80b1	3	0.128	24.396
MUT	21_03_01	5860.80b1	4	2.321	27.402
MUT	21_03_01	5860.80b2	1	8.058	17.797
MUT	21_03_01	5860.80b2	2	0.789	21.709
MUT	21_03_01	5860.80b2	3	9.024	14.364
MUT	21_03_01	5860.80b2	4	1.429	12.583
MUT	21_03_01	5860.80b2	5	0.632	13.03
MUT	21_03_01	5860.80b2	6	0.28	12.84
MUT	21_03_01	5860.80b3	1	3.128	39.284
MUT	21_03_01	5860.80b3	2	3.352	43.861
MUT	21_03_01	5860.80b3	3	0.519	23.133
MUT	21_03_01	5860.80b3	4	0.494	22.872
MUT	21_03_01	5861.1b1	1	1.761	23.028
MUT	21_03_01	5861.1b1	2	9.753	23.066
MUT	21_03_01	5861.1b1	3	0.105	23.331
MUT	21_03_01	5861.1b2	1	2.782	29.143
MUT	21_03_01	5861.1b2	2	3.63	25.804
MUT	21_03_01	5861.1b3	1	0.346	25.547
MUT	21_03_01	5861.1b3	2	0.944	22.746
MUT	21_03_01	5861.25b1	1	0.844	11.805
MUT	21_03_01	5861.25b1	2	3.821	11.929
MUT	21_03_01	5861.25b1	3	2.203	10.982
MUT	21_03_01	5861.25b2	1	2.53	7.752
MUT	21_03_01	5861.25b2	2	1.649	9.909
MUT	21_03_01	5861.25b2	3	1.261	10.447
MUT	21_03_01	5861.25b2	4	5.401	7.753
MUT	21_03_01	5861.25b3	1	1.704	8.573
MUT	21_03_01	5861.25b3	2	1.513	8.706
MUT	21_03_01	5861.25b3	3	2.679	9.123
MUT	21_03_01	5861.50a1	1	6.075	44.988
MUT	21_03_01	5861.50a2	1	1.39	47.748
MUT	21_03_01	5861.50a2	2	6.044	41.409
MUT	21_03_01	5861.50a3	1	3.355	43.631
MUT	21_03_01	5861.50a3	2	4.388	41.151
MUT	21_03_01	7601.25b1	1	2.137	19.655
MUT	21_03_01	7601.25b1	2	0.227	19.549
MUT	21_03_01	7601.25b1	3	2.149	21.739
MUT	21_03_01	7601.25b1	4	6.045	13.91
MUT	21_03_01	7601.25b2	1	0.632	29.083
MUT	21_03_01	7601.25b2	2	0.298	25.03
MUT	21_03_01	7601.50.b1	1	8.521	5.798
MUT	21_03_01	7601.50.b1	2	1.976	7.086
MUT	21_03_01	7601.50.b1	3	1.485	16.066
MUT	21_03_01	7601.50.b1	4	0.997	14.922
MUT	21_03_01	7601.50.b1	1	5.411	15.211
MUT	21_03_01	7601.50.b1	2	0.331	10.473
MUT	21_03_01	7601.50.b1	3	1.316	12.729
MUT	21_03_01	7601.50.b1	4	7.285	16.511
MUT	21_03_01	7601.50.b1	5	0.955	19.997
MUT	21_03_01	7601.50.b1	6	0.325	19.778
MUT	21_03_01	7601.75b1	1	4.223	21.989
MUT	21_03_01	7601.75b1	2	5.921	22.505
MUT	21_03_01	7601.75b2	1	1.934	10.508
MUT	21_03_01	7601.75b2	2	1.85	14.533
MUT	21_03_01	7601.75b3	1	2.289	6.405
MUT		5860.26b2	1	16.966	15.004	1	17.433	14.715
MUT		5860.26b2	2	5.277	16.541	2	5.389	15.949
MUT		5860.29b1	1	15.741	14.162	1	15.162	14.795
MUT		5860.29b1	2	6.115	14.584	2	6.065	16.842
MUT		5860.29b3	1	20.983	15.928	1	20.473	13.182
MUT		5860.29b3	2	18.589	14.063	2	18.954	12.087
MUT		5860.29b3	3	0.346	23.987	3	0.376	27.443
MUT		5860.59a1	1	2.757	23.25	1	2.956	16.216
MUT		5860.59a1	2	0.264	23.946	2	0.374	15.129
MUT		5860.59a2	1	48.177	10.646	1	49.017	8.933
MUT		5860.59a2	2	0.3	11.341	2	0.402	10.849
MUT		5860.59a3	1	21.661	11.399	1	21.984	9.252
MUT		5860.59a4	1	6.772	20.553	1	6.743	19.057
MUT		5860.59a4	2	11.303	18.088	2	10.998	15.389
MUT		5860.59a4	3	1.527	17.755	3	1.641	17.061
MUT		5860.59a4	4	4.585	21.199	4	4.503	19.411
MUT		5860.59a4	5	0.277	14.764	5	0.241	32.018
MUT		5860.79b1	1	8.259	16.592	1	8.494	10.639
MUT		5860.79b1	2	3.428	17.983	2	3.584	19.032
MUT		5860.79b2	1	0.231	34.597	1	0.284	59.137
MUT		5860.79b2	2	5.536	38.134	2	5.738	50.933
MUT		5860.79b3	1	34.525	20.805	1	35.012	20.246
MUT		5860.79b3	2	25.054	23.591	2	25.027	23.391
MUT		5861.26a1	1	14.593	20.765	1	14.598	18.411
MUT		5861.26a1	2	0.518	13.373	2	0.547	15.464
MUT		5861.26a2	1	21.983	18.829	1	23.406	15.54
MUT		5861.26a3	1	11.5	21.225	1	11.198	24.264
MUT		5861.26a4	1	2.35	27.136	1	2.465	28.744
MUT		5861.26a4	2	2.024	18.264	2	2.281	20.46
MUT		5861.26a4	3	1.366	26.267	3	1.381	32.191
MUT		5861.26a4	4	1.324	12.899	4	1.399	17.83
MUT		5861.26a5	1	21.633	22.197	1	22.489	27.987
MUT		5861.26a6	1	14.044	23.933	1	14.478	30.775
MUT		5861.51a1	1	7.272	8.7	1	6.977	7.686
MUT		5861.51a2	1	7.089	8.561	1	7.81	9.208
MUT		5861.51a3	1	19.3	8.298	1	19.201	7.41
MUT		5861.51a4	1	2.851	30.649	1	2.733	31.725
MUT		5861.51b1	1	19.925	5.122	1	20.379	4.693
MUT		5861.86b1	1	4.535	15.294	1	4.316	8.654
MUT		5861.86b2	1	4.278	13.086	1	4.168	8.856
MUT		5861.86b2	2	2.145	10.461	2	2.058	6.624
MUT		7601.26b1	1	0.825	15.216	1	0.854	13.567
MUT		7601.26b1	2	3.371	13.799	2	3.333	10.309
MUT		7601.26b1	3	8.957	11.038	3	9.636	6.685
MUT		7601.26b1	4	3.164	10.363	4	3.329	9.408
MUT		7601.26b2	1	43.862	10.703	1	44.971	6.096
MUT		7601.26b3	1	6.119	16.262	1	6.573	14.901
MUT		7601.26b4	1	10.852	16.482	1	11.041	13.691
MUT		7601.26b5	1	8.12	17.471	1	8.296	13.842
MUT		7601.26b5	2	4.833	16.849	2	4.93	14.786
MUT		7601.26b6	1	6.9	17.453	1	7.239	15.259
MUT		7601.51b1	1	6.551	24.809	1	6.864	24.48
MUT		7601.51b2	1	10.178	32.413	1	10.527	34.76
MUT		7601.51b3	1	2.387	24.008	1	2.557	22.621
MUT		7601.51b3	2	4.984	28.667	2	5.484	33.42
MUT		7601.51b4	1	9.052	17.845	1	8.888	16.698
MUT		7601.51b4	2	2.171	20.027	2	2.199	26.163
MUT		7601.76b1	1	24.357	13.288	1	24.641	10.907
MUT		7601.76b2	1	3.806	13.571	1	4.751	17.382
MUT		7601.76b3	1	6.357	7.557	1	6.547	6.825
MUT		7601.76b3	2	2.494	9.206	2	2.64	7.547

## Sheet: (2) Figure 2F-G
Figure 2F-G. 8wk GTT
	Control (n = 7)										Rbfox2-het (n = 3)										Rbfox2-mut (n = 6)
0	59	69	90	125	73	110	46				88	86	62								141	81	90	95	72	93
12	180	229	406	158	320	272	274				245	315	206								400	373	376	341	328	267
30	212	269	286	193	325	383	327				290	258	280								600	395	370	489	370	325
60	168	187	202	133	215	329	182				221	176	213								291	354	352	340	250	252
90	144	135	172	127	139	256	137				177	125	145								208	378	255	222	168	196
120	107	123	105	110	127	199	97				161	143	91								209	172	155	137	116	141

## Sheet: (3) Figure 2H-I
Figure 2H-I. 8wk Male O-GTT
	Control								Rbfox2-mut
0	0	114	106	97	66				117	115	69	79	81	61	54
12	15	345	256	211	184				230	332	250	365	245	276	260
30	30	291	229	164	227				332	401	220	353	314	347	256
60	60	191	202	128	146				246	186	140	257	266	244	142
90	90	109	117	84	132				171	154	110	209	190	137	147
120	120	102	114	85	87				162	118	90	114	174	109	108

## Sheet: (4) Figure 3B
Figure 3B. Rbfox2 qPCR in MIN6
Non-treated Control			Non-target siRNA (150pmol)			Rbfox2-siRNA (100pmol)			Rbfox2-siRNA (150pmol)			Rbfox2-siRNA (200pmol)
1	0.79	0.89	0.98	1	0.95	0.4	0.49	0.3	0.29	0.3	0.3	0.27	0.27

## Sheet: (5) Figure 3C
Figure 3C. RBFOX2 and β-catenin western blot

## Sheet: (6) Figure 3D
Figure 3D. Rbfox expression in Rbfox2-KD MIN6 RNA-Seq
	Control (n = 4)				Rbfox2-KD (n = 4)
Rbfox2	17335.2	18617.5	20064.4	20289.5	7251.14	6959.37	7116.37	7135.29
Rbfox1	182.395	153.473	172.645	146.888	180.609	194.205	233.974	198.692
Rbfox3	534.705	463.572	535.2	539.702	546.788	691.082	592.866	557.51

## Sheet: (7) Figure 4A-C, S6C-D 
Figure 4A-C, S6C-D. EM image quantification
Genotype	Image_File_Name	Animal_ID	Magnification	Cell#	Granule Type	Distance_to_Membrane	Insulin_Granule_Diameter
MUT	825_Sample3_blk3a_gC1_sec2_islet3_023.TIF	825	30000X	B	M	29.412	349.685
MUT	825_Sample3_blk3a_gC1_sec2_islet3_016.TIF	825	30000X	B	M	30.702	158.336
MUT	825_Sample3_blk3a_gC1_sec2_islet3_016.TIF	825	30000X	B	M	116.311	295.988
MUT	825_Sample3_blk3a_gC1_sec2_islet3_016.TIF	825	30000X	B	M	123.451	271.301
MUT	825_Sample3_blk3a_gC1_sec2_islet3_016.TIF	825	30000X	B	M	130.883	280.402
MUT	825_Sample3_blk3a_gC1_sec2_islet3_016.TIF	825	30000X	B	M	159.063	237.43
MUT	825_Sample3_blk3a_gC1_sec2_islet3_016.TIF	825	30000X	B	M	261.002	280.496
MUT	825_Sample3_blk3a_gC1_sec2_islet3_016.TIF	825	30000X	B	M	464.219	239.477
MUT	825_Sample3_blk3a_gC1_sec2_islet3_016.TIF	825	30000X	B	M	579.354	223.727
MUT	825_Sample3_blk3a_gC1_sec2_islet3_016.TIF	825	30000X	B	M	642.847	243.431
MUT	827_Sample5_blkb5_islet2_0019.TIF	827	30000X	A	M	30.608	270.367
MUT	827_Sample5_blkb5_islet2_007.TIF	827	30000X	B	M	52.677	361.902
MUT	827_Sample5_blkb5_islet2_007.TIF	827	30000X	B	M	144.803	267.795
MUT	827_Sample5_blkb5_islet2_003.TIF	827	30000X	A	M	263.924	563.354
MUT	827_Sample5_blkb5_islet2_003.TIF	827	30000X	A	M	481.017	276.886
MUT	827_Sample5_blkb5_islet2_0022.TIF	827	30000X	A	M	492.121	242.425
MUT	828_Sample6_blk6b_gE6_006.TIF	828	30000X	A	M	33.042	227.49
MUT	828_Sample6_blk6b_gE6_006.TIF	828	30000X	A	M	579.922	307.404
MUT	828_Sample6_blk6b_gE6_014.TIF	828	30000X	B	M	43.213	226.989
MUT	828_Sample6_blk6b_gE6_016.TIF	828	30000X	A	M	256.553	305.556
MUT	828_Sample6_blk6b_gE6_016.TIF	828	30000X	B	M	573	336.449
MUT	828_Sample6_blk6b_gE6_027.TIF	828	30000X	A	M	185.971	339.834
MUT	828_Sample6_blk6b_gE6_043.TIF	828	30000X	A	M	455.495	269.08
MUT	828_Sample6_blk6b_gE6_050.TIF	828	30000X	A	M	197.318	215.832
MUT	825_Sample3_blk3a_gC1_sec2_islet3_007.TIF	825	30000X	B	M	4.386	123.109
MUT	Sample3_825_block3a_gC1_cell2_009.TIF	825	30000x	A	M	10.684	185.897
MUT	825_Sample3_blk3a_gC1_sec2_islet3_016.TIF	825	30000X	A	M	10.965	243.461
MUT	825_Sample3_blk3a_gC1_sec2_islet3_011.TIF	825	30000X	A	M	12.996	213.626
MUT	825_Sample3_blk3a_gC1_sec2_islet3_020.TIF	825	30000X	A	M	17.857	145.059
MUT	825_Sample3_blk3a_gC1_sec2_islet3_011.TIF	825	30000X	B	M	19.229	246.068
MUT	825_Sample3_blk3a_gC1_sec2_islet3_020.TIF	825	30000X	B	M	21.825	235.969
MUT	825_Sample3_blk3a_gC1_sec2_islet3_020.TIF	825	30000X	A	M	21.915	232.448
MUT	825_Sample3_blk3a_gC1_sec2_islet3_007.TIF	825	30000X	B	M	21.928	248.28
MUT	825_Sample3_blk3a_gC1_sec2_islet3_007.TIF	825	30000X	B	M	23.617	204.577
MUT	825_Sample3_blk3a_gC1_sec2_islet3_007.TIF	825	30000X	B	M	25.572	220.722
MUT	825_Sample3_blk3a_gC1_sec2_islet3_011.TIF	825	30000X	A	M	25.993	161.718
MUT	825_Sample3_blk3a_gC1_sec2_islet3_011.TIF	825	30000X	A	M	26	194.475
MUT	Sample3_825_block3a_gC1_islet2_cell9_011.TIF	825	30000x	A	M	28.129	223.404
MUT	825_Sample3_blk3a_gC1_sec2_islet3_016.TIF	825	30000X	A	M	28.509	190.991
MUT	825_Sample3_blk3a_gC1_sec2_islet3_016.TIF	825	30000X	A	M	28.844	154.072
MUT	825_Sample3_blk3a_gC1_sec2_islet3_020.TIF	825	30000X	B	M	29.828	223.573
MUT	825_Sample3_blk3a_gC1_sec2_islet3_011.TIF	825	30000X	A	M	29.912	186.079
MUT	Sample3_825_block3a_gC1_cell2_009.TIF	825	30000x	B	M	30.594	77.905
MUT	825_Sample3_blk3a_gC1_sec2_islet3_023.TIF	825	30000X	A	M	30.691	205.509
MUT	825_Sample3_blk3a_gC1_sec2_islet3_007.TIF	825	30000X	A	M	31.011	349.529
MUT	825_Sample3_blk3a_gC1_sec2_islet3_007.TIF	825	30000X	B	M	31.011	245.162
MUT	825_Sample3_blk3a_gC1_sec2_islet3_007.TIF	825	30000X	A	M	31.928	232.477
MUT	825_Sample3_blk3a_gC1_sec2_islet3_023.TIF	825	30000X	B	M	35.076	188.582
MUT	825_Sample3_blk3a_gC1_sec2_islet3_007.TIF	825	30000X	B	M	44.075	241.566
MUT	825_Sample3_blk3a_gC1_sec2_islet3_007.TIF	825	30000X	B	M	45.787	235.763
MUT	Sample3_825_block3a_gC1_islet2_cell9_011.TIF	825	30000x	B	M	47.603	261.897
MUT	825_Sample3_blk3a_gC1_sec2_islet3_011.TIF	825	30000X	B	M	51.278	325.013
MUT	Sample3_825_block3a_gC1_islet2_cell9_011.TIF	825	30000x	A	M	51.931	252.309
MUT	825_Sample3_blk3a_gC1_sec2_islet3_007.TIF	825	30000X	A	M	57.181	185.858
MUT	825_Sample3_blk3a_gC1_sec2_islet3_023.TIF	825	30000X	A	M	58.824	197.349
MUT	825_Sample3_blk3a_gC1_sec2_islet3_011.TIF	825	30000X	A	M	61.182	212.855
MUT	825_Sample3_blk3a_gC1_sec2_islet3_020.TIF	825	30000X	B	M	63.523	147628
MUT	Sample3_825_block3a_gC1_cell2_009.TIF	825	30000x	B	M	68.409	207.958
MUT	825_Sample3_blk3a_gC1_sec2_islet3_011.TIF	825	30000X	A	M	70.539	281.801
MUT	Sample3_825_block3a_gC1_cell2_009.TIF	825	30000x	A	M	77.396	373.198
MUT	825_Sample3_blk3a_gC1_sec2_islet3_016.TIF	825	30000X	B	M	80.426	268.915
MUT	825_Sample3_blk3a_gC1_sec2_islet3_007.TIF	825	30000X	B	M	87.712	231.939
MUT	Sample3_825_block3a_gC1_islet2_cell9_011.TIF	825	30000x	B	M	103.861	221.552
MUT	825_Sample3_blk3a_gC1_sec2_islet3_007.TIF	825	30000X	A	M	108.493	219.279
MUT	Sample3_825_block3a_gC1_cell2_009.TIF	825	30000x	B	M	109.163	235.944
MUT	Sample3_825_block3a_gC1_cell2_009.TIF	825	30000x	B	M	109.497	238.485
MUT	Sample3_825_block3a_gC1_cell2_009.TIF	825	30000x	A	M	111.439	364.378
MUT	825_Sample3_blk3a_gC1_sec2_islet3_011.TIF	825	30000X	A	M	112.754	188.855
MUT	825_Sample3_blk3a_gC1_sec2_islet3_007.TIF	825	30000X	A	M	118.411	223.837
MUT	Sample3_825_block3a_gC1_cell2_009.TIF	825	30000x	A	M	120.134	237.266
MUT	825_Sample3_blk3a_gC1_sec2_islet3_020.TIF	825	30000X	A	M	127.124	185.471
MUT	825_Sample3_blk3a_gC1_sec2_islet3_007.TIF	825	30000X	A	M	127.258	325.982
MUT	825_Sample3_blk3a_gC1_sec2_islet3_011.TIF	825	30000X	B	M	131.638	244.729
MUT	825_Sample3_blk3a_gC1_sec2_islet3_016.TIF	825	30000X	A	M	145.796	235.784
MUT	825_Sample3_blk3a_gC1_sec2_islet3_016.TIF	825	30000X	A	M	145.813	233.488
MUT	825_Sample3_blk3a_gC1_sec2_islet3_023.TIF	825	30000X	A	M	153.518	182.469
MUT	825_Sample3_blk3a_gC1_sec2_islet3_011.TIF	825	30000X	B	M	156.102	170.726
MUT	825_Sample3_blk3a_gC1_sec2_islet3_007.TIF	825	30000X	B	M	157.881	187.352
MUT	Sample3_825_block3a_gC1_cell2_009.TIF	825	30000x	B	M	162.618	217.33
MUT	825_Sample3_blk3a_gC1_sec2_islet3_023.TIF	825	30000X	A	M	163.111	83.42
MUT	825_Sample3_blk3a_gC1_sec2_islet3_020.TIF	825	30000X	A	M	168.942	241.331
MUT	Sample3_825_block3a_gC1_islet2_cell9_011.TIF	825	30000x	A	M	168.996	239.388
MUT	825_Sample3_blk3a_gC1_sec2_islet3_020.TIF	825	30000X	A	M	174.705	217.974
MUT	825_Sample3_blk3a_gC1_sec2_islet3_020.TIF	825	30000X	B	M	176.498	276.05
MUT	825_Sample3_blk3a_gC1_sec2_islet3_007.TIF	825	30000X	A	M	176.789	193.016
MUT	825_Sample3_blk3a_gC1_sec2_islet3_007.TIF	825	30000X	B	M	184.403	312.117
MUT	825_Sample3_blk3a_gC1_sec2_islet3_023.TIF	825	30000X	B	M	189.801	192.167
MUT	825_Sample3_blk3a_gC1_sec2_islet3_023.TIF	825	30000X	B	M	200.394	212.091
MUT	Sample3_825_block3a_gC1_islet2_cell9_011.TIF	825	30000x	A	M	209.986	244.276
MUT	Sample3_825_block3a_gC1_cell2_009.TIF	825	30000x	A	M	220.85	278.418
MUT	825_Sample3_blk3a_gC1_sec2_islet3_023.TIF	825	30000X	A	M	230.048	190.358
MUT	Sample3_825_block3a_gC1_islet2_cell9_011.TIF	825	30000x	B	M	251.007	238.996
MUT	825_Sample3_blk3a_gC1_sec2_islet3_020.TIF	825	30000X	A	M	255.96	213.522
MUT	825_Sample3_blk3a_gC1_sec2_islet3_011.TIF	825	30000X	B	M	265.349	181.697
MUT	825_Sample3_blk3a_gC1_sec2_islet3_016.TIF	825	30000X	B	M	272.927	246.445
MUT	825_Sample3_blk3a_gC1_sec2_islet3_007.TIF	825	30000X	B	M	280.712	190.407
MUT	Sample3_825_block3a_gC1_cell2_009.TIF	825	30000x	A	M	312.083	291.579
MUT	825_Sample3_blk3a_gC1_sec2_islet3_020.TIF	825	30000X	A	M	313.498	244.523
MUT	Sample3_825_block3a_gC1_islet2_cell9_011.TIF	825	30000x	A	M	313.777	327.181
MUT	825_Sample3_blk3a_gC1_sec2_islet3_011.TIF	825	30000X	B	M	319.688	220.73
MUT	825_Sample3_blk3a_gC1_sec2_islet3_011.TIF	825	30000X	A	M	319.959	214.223
MUT	Sample3_825_block3a_gC1_islet2_cell9_011.TIF	825	30000x	A	M	331.064	209.886
MUT	825_Sample3_blk3a_gC1_sec2_islet3_011.TIF	825	30000X	A	M	331.528	195.038
MUT	825_Sample3_blk3a_gC1_sec2_islet3_023.TIF	825	30000X	B	M	342.997	168.73
MUT	825_Sample3_blk3a_gC1_sec2_islet3_016.TIF	825	30000X	A	M	346.824	195.077
MUT	Sample3_825_block3a_gC1_islet2_cell9_011.TIF	825	30000x	B	M	350.538	214.552
MUT	825_Sample3_blk3a_gC1_sec2_islet3_023.TIF	825	30000X	A	M	350.756	162.225
MUT	825_Sample3_blk3a_gC1_sec2_islet3_007.TIF	825	30000X	B	M	351.285	296.708
MUT	825_Sample3_blk3a_gC1_sec2_islet3_007.TIF	825	30000X	A	M	356.422	263.135
MUT	825_Sample3_blk3a_gC1_sec2_islet3_023.TIF	825	30000X	B	M	369.05	217.682
MUT	Sample3_825_block3a_gC1_cell2_009.TIF	825	30000x	B	M	375.303	261.488
MUT	Sample3_825_block3a_gC1_islet2_cell9_011.TIF	825	30000x	A	M	376.596	277.444
MUT	825_Sample3_blk3a_gC1_sec2_islet3_011.TIF	825	30000X	B	M	382.167	354.343
MUT	825_Sample3_blk3a_gC1_sec2_islet3_007.TIF	825	30000X	A	M	383.131	341.541
MUT	825_Sample3_blk3a_gC1_sec2_islet3_023.TIF	825	30000X	A	M	385.831	1155.69
MUT	825_Sample3_blk3a_gC1_sec2_islet3_011.TIF	825	30000X	B	M	391.32	204.096
MUT	825_Sample3_blk3a_gC1_sec2_islet3_023.TIF	825	30000X	B	M	392.206	222.616
MUT	825_Sample3_blk3a_gC1_sec2_islet3_020.TIF	825	30000X	A	M	396.83	241.722
MUT	Sample3_825_block3a_gC1_cell2_009.TIF	825	30000x	A	M	399.578	267.308
MUT	825_Sample3_blk3a_gC1_sec2_islet3_023.TIF	825	30000X	A	M	399.801	207.973
MUT	825_Sample3_blk3a_gC1_sec2_islet3_007.TIF	825	30000X	B	M	401.035	227.924
MUT	Sample3_825_block3a_gC1_cell2_009.TIF	825	30000x	A	M	410.812	241.689
MUT	825_Sample3_blk3a_gC1_sec2_islet3_020.TIF	825	30000X	A	M	414.702	293.718
MUT	825_Sample3_blk3a_gC1_sec2_islet3_011.TIF	825	30000X	B	M	417.989	284.967
MUT	825_Sample3_blk3a_gC1_sec2_islet3_023.TIF	825	30000X	A	M	425.291	186.429
MUT	825_Sample3_blk3a_gC1_sec2_islet3_020.TIF	825	30000X	A	M	426.703	235.719
MUT	Sample3_825_block3a_gC1_cell2_009.TIF	825	30000x	B	M	436.923	214.741
MUT	825_Sample3_blk3a_gC1_sec2_islet3_011.TIF	825	30000X	B	M	439.122	239.611
MUT	825_Sample3_blk3a_gC1_sec2_islet3_023.TIF	825	30000X	B	M	442.851	253.73
MUT	825_Sample3_blk3a_gC1_sec2_islet3_020.TIF	825	30000X	B	M	444.449	270.024
MUT	Sample3_825_block3a_gC1_islet2_cell9_011.TIF	825	30000x	B	M	458.72	242.439
MUT	825_Sample3_blk3a_gC1_sec2_islet3_020.TIF	825	30000X	B	M	468.256	163.82
MUT	825_Sample3_blk3a_gC1_sec2_islet3_016.TIF	825	30000X	A	M	473.705	194.299
MUT	Sample3_825_block3a_gC1_cell2_009.TIF	825	30000x	B	M	483.208	187.998
MUT	825_Sample3_blk3a_gC1_sec2_islet3_011.TIF	825	30000X	A	M	498.377	168.18
MUT	825_Sample3_blk3a_gC1_sec2_islet3_023.TIF	825	30000X	B	M	500	213.086
MUT	825_Sample3_blk3a_gC1_sec2_islet3_023.TIF	825	30000X	B	M	505.43	342.24
MUT	825_Sample3_blk3a_gC1_sec2_islet3_007.TIF	825	30000X	A	M	508.728	214.894
MUT	825_Sample3_blk3a_gC1_sec2_islet3_007.TIF	825	30000X	A	M	513.994	236.984
MUT	825_Sample3_blk3a_gC1_sec2_islet3_011.TIF	825	30000X	A	M	515.274	170.886
MUT	Sample3_825_block3a_gC1_islet2_cell9_011.TIF	825	30000x	A	M	515.922	261.825
MUT	Sample3_825_block3a_gC1_cell2_009.TIF	825	30000x	A	M	517.451	160.313
MUT	825_Sample3_blk3a_gC1_sec2_islet3_007.TIF	825	30000X	B	M	526.727	242.202
MUT	825_Sample3_blk3a_gC1_sec2_islet3_023.TIF	825	30000X	B	M	539.287	255.241
MUT	825_Sample3_blk3a_gC1_sec2_islet3_023.TIF	825	30000X	A	M	539.358	215.909
MUT	825_Sample3_blk3a_gC1_sec2_islet3_020.TIF	825	30000X	A	M	541.725	246.831
MUT	825_Sample3_blk3a_gC1_sec2_islet3_011.TIF	825	30000X	A	M	547.268	274.315
MUT	Sample3_825_block3a_gC1_cell2_009.TIF	825	30000x	A	M	554.61	272.249
MUT	825_Sample3_blk3a_gC1_sec2_islet3_011.TIF	825	30000X	B	M	560.826	226.94
MUT	825_Sample3_blk3a_gC1_sec2_islet3_007.TIF	825	30000X	A	M	568.775	186.168
MUT	825_Sample3_blk3a_gC1_sec2_islet3_016.TIF	825	30000X	A	M	574.566	155.764
MUT	825_Sample3_blk3a_gC1_sec2_islet3_020.TIF	825	30000X	B	M	577.657	243.337
MUT	825_Sample3_blk3a_gC1_sec2_islet3_023.TIF	825	30000X	B	M	600.685	192.916
MUT	825_Sample3_blk3a_gC1_sec2_islet3_020.TIF	825	30000X	B	M	611.124	215.896
MUT	825_Sample3_blk3a_gC1_sec2_islet3_023.TIF	825	30000X	B	M	618.269	276.255
MUT	825_Sample3_blk3a_gC1_sec2_islet3_011.TIF	825	30000X	A	M	620.689	142.959
MUT	825_Sample3_blk3a_gC1_sec2_islet3_007.TIF	825	30000X	A	M	627.522	254.515
MUT	825_Sample3_blk3a_gC1_sec2_islet3_020.TIF	825	30000X	A	M	643.238	255.96
MUT	825_Sample3_blk3a_gC1_sec2_islet3_016.TIF	825	30000X	A	M	661.063	265.432
MUT	Sample3_825_block3a_gC1_cell2_009.TIF	825	30000x	A	M	677.158	258.626
MUT	825_Sample3_blk3a_gC1_sec2_islet3_011.TIF	825	30000X	B	M	707.365	239.306
MUT	Sample3_825_block3a_gC1_cell2_009.TIF	825	30000x	A	M	730.728	273.504
MUT	827_Sample5_blkb5_islet2_0010.TIF	827	30000X	A	M	10.822	268.977
MUT	827_Sample5_blkb5_islet2_0027.TIF	827	30000X	B	M	13.514	280.428
MUT	827_Sample5_blkb5_islet2_0027.TIF	827	30000X	A	M	17.094	200.308
MUT	827_Sample5_blkb5_islet2_003.TIF	827	30000X	A	M	17.397	255.353
MUT	827_Sample5_blkb5_islet2_0034.TIF	827	30000X	A	M	17.544	361.09
MUT	827_Sample5_blkb5_islet2_0019.TIF	827	30000X	B	M	17.847	193.824
MUT	827_Sample5_blkb5_islet2_003.TIF	827	30000X	A	M	19.451	304.383
MUT	827_Sample5_blkb5_islet2_0019.TIF	827	30000X	A	M	25.972	316.109
MUT	827_Sample5_blkb5_islet2_003.TIF	827	30000X	B	M	26.096	179.126
MUT	827_Sample5_blkb5_islet2_0030.TIF	827	30000X	B	M	29.536	314.905
MUT	827_Sample5_blkb5_islet2_0030.TIF	827	30000X	B	M	33.755	269.943
MUT	827_Sample5_blkb5_islet2_0027.TIF	827	30000X	B	M	34.188	215.759
MUT	827_Sample5_blkb5_islet2_0027.TIF	827	30000X	B	M	34.454	313.018
MUT	827_Sample5_blkb5_islet2_0010.TIF	827	30000X	B	M	34.697	294.634
MUT	827_Sample5_blkb5_islet2_0030.TIF	827	30000X	B	M	42.194	310.808
MUT	827_Sample5_blkb5_islet2_0034.TIF	827	30000X	B	M	48.246	285.593
MUT	827_Sample5_blkb5_islet2_0027.TIF	827	30000X	B	M	51.406	296.15
MUT	827_Sample5_blkb5_islet2_0022.TIF	827	30000X	B	M	55.556	343.825
MUT	827_Sample5_blkb5_islet2_0030.TIF	827	30000X	A	M	63.432	289.432
MUT	827_Sample5_blkb5_islet2_0022.TIF	827	30000X	A	M	68.908	344.7
MUT	827_Sample5_blkb5_islet2_0034.TIF	827	30000X	B	M	78.947	335.089
MUT	827_Sample5_blkb5_islet2_0022.TIF	827	30000X	A	M	86.426	323.462
MUT	827_Sample5_blkb5_islet2_0030.TIF	827	30000X	B	M	86.575	330.221
MUT	827_Sample5_blkb5_islet2_0034.TIF	827	30000X	A	M	96.591	359.756
MUT	827_Sample5_blkb5_islet2_0022.TIF	827	30000X	B	M	98.383	359.305
MUT	827_Sample5_blkb5_islet2_0010.TIF	827	30000X	A	M	101.723	268.559
MUT	827_Sample5_blkb5_islet2_0010.TIF	827	30000X	B	M	102.297	245.572
MUT	827_Sample5_blkb5_islet2_0030.TIF	827	30000X	B	M	105.57	364.265
MUT	827_Sample5_blkb5_islet2_007.TIF	827	30000X	A	M	120.634	332.553
MUT	827_Sample5_blkb5_islet2_0027.TIF	827	30000X	A	M	128.205	252.282
MUT	827_Sample5_blkb5_islet2_0027.TIF	827	30000X	A	M	129.974	233.523
MUT	827_Sample5_blkb5_islet2_0034.TIF	827	30000X	A	M	137.092	343.816
MUT	827_Sample5_blkb5_islet2_007.TIF	827	30000X	B	M	151.379	249.673
MUT	827_Sample5_blkb5_islet2_0030.TIF	827	30000X	A	M	151.957	217.002
MUT	827_Sample5_blkb5_islet2_0010.TIF	827	30000X	A	M	155.846	339.826
MUT	827_Sample5_blkb5_islet2_003.TIF	827	30000X	A	M	160.338	314.99
MUT	827_Sample5_blkb5_islet2_0027.TIF	827	30000X	B	M	171.42	260.824
MUT	827_Sample5_blkb5_islet2_0022.TIF	827	30000X	B	M	179.944	343.585
MUT	827_Sample5_blkb5_islet2_007.TIF	827	30000X	A	M	180.678	376.12
MUT	827_Sample5_blkb5_islet2_0010.TIF	827	30000X	B	M	181.816	266.29
MUT	827_Sample5_blkb5_islet2_0019.TIF	827	30000X	A	M	181.854	277.337
MUT	827_Sample5_blkb5_islet2_0022.TIF	827	30000X	B	M	185.541	280.948
MUT	827_Sample5_blkb5_islet2_0022.TIF	827	30000X	A	M	192.355	288.359
MUT	827_Sample5_blkb5_islet2_0034.TIF	827	30000X	B	M	194.224	228.449
MUT	827_Sample5_blkb5_islet2_007.TIF	827	30000X	B	M	195.962	305.795
MUT	827_Sample5_blkb5_islet2_0019.TIF	827	30000X	B	M	201.224	302.386
MUT	827_Sample5_blkb5_islet2_0022.TIF	827	30000X	A	M	201.263	322.444
MUT	827_Sample5_blkb5_islet2_0019.TIF	827	30000X	A	M	220.718	366.173
MUT	827_Sample5_blkb5_islet2_0010.TIF	827	30000X	A	M	227.295	308.254
MUT	827_Sample5_blkb5_islet2_0022.TIF	827	30000X	A	M	230.808	316.268
MUT	827_Sample5_blkb5_islet2_003.TIF	827	30000X	A	M	239.514	265.856
MUT	827_Sample5_blkb5_islet2_0030.TIF	827	30000X	A	M	240.506	262.147
MUT	827_Sample5_blkb5_islet2_0019.TIF	827	30000X	A	M	242.404	251.098
MUT	827_Sample5_blkb5_islet2_0010.TIF	827	30000X	A	M	257.59	255.371
MUT	827_Sample5_blkb5_islet2_003.TIF	827	30000X	A	M	265.856	300.335
MUT	827_Sample5_blkb5_islet2_007.TIF	827	30000X	A	M	278.517	293.18
MUT	827_Sample5_blkb5_islet2_0030.TIF	827	30000X	B	M	282.732	281.058
MUT	827_Sample5_blkb5_islet2_0010.TIF	827	30000X	A	M	289.235	320.582
MUT	827_Sample5_blkb5_islet2_0034.TIF	827	30000X	A	M	293.86	359.649
MUT	827_Sample5_blkb5_islet2_0027.TIF	827	30000X	B	M	300.06	87.163
MUT	827_Sample5_blkb5_islet2_007.TIF	827	30000X	A	M	306.837	306.649
MUT	827_Sample5_blkb5_islet2_0030.TIF	827	30000X	B	M	320.675	288.22
MUT	827_Sample5_blkb5_islet2_0030.TIF	827	30000X	B	M	322.998	311.494
MUT	827_Sample5_blkb5_islet2_0022.TIF	827	30000X	B	M	324.786	282.601
MUT	827_Sample5_blkb5_islet2_0027.TIF	827	30000X	B	M	324.814	282.601
MUT	827_Sample5_blkb5_islet2_0027.TIF	827	30000X	B	M	326.581	349.932
MUT	827_Sample5_blkb5_islet2_0034.TIF	827	30000X	B	M	350.219	353.608
MUT	827_Sample5_blkb5_islet2_0010.TIF	827	30000X	B	M	363.767	270.99
MUT	827_Sample5_blkb5_islet2_003.TIF	827	30000X	A	M	369.927	284.458
MUT	827_Sample5_blkb5_islet2_0010.TIF	827	30000X	B	M	371.003	283.98
MUT	827_Sample5_blkb5_islet2_0027.TIF	827	30000X	A	M	372.016	243.627
MUT	827_Sample5_blkb5_islet2_0027.TIF	827	30000X	B	M	377.619	335.082
MUT	827_Sample5_blkb5_islet2_0034.TIF	827	30000X	A	M	390.753	342.807
MUT	827_Sample5_blkb5_islet2_0010.TIF	827	30000X	B	M	401.386	337.662
MUT	827_Sample5_blkb5_islet2_0034.TIF	827	30000X	B	M	408.743	302.759
MUT	827_Sample5_blkb5_islet2_0030.TIF	827	30000X	A	M	409.283	335.038
MUT	827_Sample5_blkb5_islet2_0022.TIF	827	30000X	A	M	414.552	257.299
MUT	827_Sample5_blkb5_islet2_0030.TIF	827	30000X	B	M	417.743	303.827
MUT	827_Sample5_blkb5_islet2_0019.TIF	827	30000X	A	M	428.623	279.893
MUT	827_Sample5_blkb5_islet2_0034.TIF	827	30000X	A	M	434.565	250.038
MUT	827_Sample5_blkb5_islet2_0030.TIF	827	30000X	B	M	438.9	284.99
MUT	827_Sample5_blkb5_islet2_0019.TIF	827	30000X	B	M	441.542	251.061
MUT	827_Sample5_blkb5_islet2_0027.TIF	827	30000X	B	M	441.848	222.879
MUT	827_Sample5_blkb5_islet2_007.TIF	827	30000X	A	M	465.331	255.518
MUT	827_Sample5_blkb5_islet2_007.TIF	827	30000X	A	M	465.331	342.169
MUT	827_Sample5_blkb5_islet2_0030.TIF	827	30000X	B	M	468.373	355.734
MUT	827_Sample5_blkb5_islet2_0034.TIF	827	30000X	A	M	473.867	234.064
MUT	827_Sample5_blkb5_islet2_0019.TIF	827	30000X	B	M	476.229	246.238
MUT	827_Sample5_blkb5_islet2_003.TIF	827	30000X	B	M	481.087	258.057
MUT	827_Sample5_blkb5_islet2_0030.TIF	827	30000X	A	M	481.087	272.209
MUT	827_Sample5_blkb5_islet2_0022.TIF	827	30000X	B	M	483.378	310.322
MUT	827_Sample5_blkb5_islet2_0010.TIF	827	30000X	A	M	484.885	223.303
MUT	827_Sample5_blkb5_islet2_0034.TIF	827	30000X	B	M	504.862	240.429
MUT	827_Sample5_blkb5_islet2_0027.TIF	827	30000X	B	M	510.769	204.102
MUT	827_Sample5_blkb5_islet2_0022.TIF	827	30000X	B	M	521.998	279.09
MUT	827_Sample5_blkb5_islet2_003.TIF	827	30000X	B	M	525.316	270.569
MUT	827_Sample5_blkb5_islet2_0034.TIF	827	30000X	B	M	528.541	245.966
MUT	827_Sample5_blkb5_islet2_007.TIF	827	30000X	A	M	533.008	276.646
MUT	827_Sample5_blkb5_islet2_0010.TIF	827	30000X	B	M	541.811	272.782
MUT	827_Sample5_blkb5_islet2_0034.TIF	827	30000X	B	M	543.93	316.884
MUT	827_Sample5_blkb5_islet2_0027.TIF	827	30000X	A	M	547.009	371.819
MUT	827_Sample5_blkb5_islet2_0027.TIF	827	30000X	B	M	548.076	335.436
MUT	827_Sample5_blkb5_islet2_0034.TIF	827	30000X	A	M	553.744	229.96
MUT	827_Sample5_blkb5_islet2_0022.TIF	827	30000X	A	M	560.416	252.716
MUT	827_Sample5_blkb5_islet2_0022.TIF	827	30000X	A	M	568.954	242.048
MUT	827_Sample5_blkb5_islet2_0030.TIF	827	30000X	A	M	586.513	249.088
MUT	827_Sample5_blkb5_islet2_0034.TIF	827	30000X	B	M	605.327	259.699
MUT	827_Sample5_blkb5_islet2_0019.TIF	827	30000X	B	M	614.728	298.676
MUT	827_Sample5_blkb5_islet2_0030.TIF	827	30000X	B	M	662.568	329.141
MUT	827_Sample5_blkb5_islet2_0027.TIF	827	30000X	B	M	666.735	294.903
MUT	827_Sample5_blkb5_islet2_0034.TIF	827	30000X	B	M	697.382	355.371
MUT	827_Sample5_blkb5_islet2_0034.TIF	827	30000X	B	M	726.563	245.653
MUT	828_Sample6_blk6b_gE6_006.TIF	828	30000X	A	M	395.54	201.456
MUT	828_Sample6_blk6b_gE6_006.TIF	828	30000X	A	M	450.894	226.677
MUT	828_Sample6_blk6b_gE6_006.TIF	828	30000X	A	M	245.936	320.617
MUT	828_Sample6_blk6b_gE6_006.TIF	828	30000X	A	M	135.308	324.865
MUT	828_Sample6_blk6b_gE6_006.TIF	828	30000X	A	M	457.009	268.943
MUT	828_Sample6_blk6b_gE6_006.TIF	828	30000X	A	M	170.094	303.528
MUT	828_Sample6_blk6b_gE6_006.TIF	828	30000X	A	M	256.156	284.681
MUT	828_Sample6_blk6b_gE6_006.TIF	828	30000X	A	M	266.52	316.57
MUT	828_Sample6_blk6b_gE6_006.TIF	828	30000X	A	M	12.465	242.895
MUT	828_Sample6_blk6b_gE6_006.TIF	828	30000X	B	M	408.204	361.179
MUT	828_Sample6_blk6b_gE6_006.TIF	828	30000X	B	M	370.992	313.638
MUT	828_Sample6_blk6b_gE6_006.TIF	828	30000X	B	M	615.423	209.828
MUT	828_Sample6_blk6b_gE6_006.TIF	828	30000X	B	M	33.358	291.027
MUT	828_Sample6_blk6b_gE6_006.TIF	828	30000X	B	M	379.187	297.83
MUT	828_Sample6_blk6b_gE6_006.TIF	828	30000X	B	M	194.942	314.434
MUT	828_Sample6_blk6b_gE6_006.TIF	828	30000X	B	M	235.62	256.524
MUT	828_Sample6_blk6b_gE6_009.TIF	828	30000X	A	M	244.319	201.309
MUT	828_Sample6_blk6b_gE6_009.TIF	828	30000X	A	M	70.864	276.291
MUT	828_Sample6_blk6b_gE6_009.TIF	828	30000X	A	M	420.854	304.516
MUT	828_Sample6_blk6b_gE6_009.TIF	828	30000X	A	M	45.881	212.949
MUT	828_Sample6_blk6b_gE6_009.TIF	828	30000X	A	M	483.405	254.687
MUT	828_Sample6_blk6b_gE6_009.TIF	828	30000X	A	M	316.838	254.175
MUT	828_Sample6_blk6b_gE6_009.TIF	828	30000X	A	M	395.839	295.929
MUT	828_Sample6_blk6b_gE6_009.TIF	828	30000X	A	M	8.59	299.312
MUT	828_Sample6_blk6b_gE6_009.TIF	828	30000X	B	M	329.167	309.485
MUT	828_Sample6_blk6b_gE6_009.TIF	828	30000X	B	M	38.017	239.393
MUT	828_Sample6_blk6b_gE6_009.TIF	828	30000X	B	M	247.995	304.623
MUT	828_Sample6_blk6b_gE6_009.TIF	828	30000X	B	M	20.833	261.249
MUT	828_Sample6_blk6b_gE6_009.TIF	828	30000X	B	M	377.911	445.351
MUT	828_Sample6_blk6b_gE6_009.TIF	828	30000X	B	M	144.968	280.261
MUT	828_Sample6_blk6b_gE6_009.TIF	828	30000X	B	M	258.333	293.816
MUT	828_Sample6_blk6b_gE6_012.TIF	828	30000X	A	M	542.034	241.597
MUT	828_Sample6_blk6b_gE6_012.TIF	828	30000X	A	M	191.216	306.719
MUT	828_Sample6_blk6b_gE6_012.TIF	828	30000X	A	M	283.603	325.727
MUT	828_Sample6_blk6b_gE6_012.TIF	828	30000X	A	M	556.739	189.965
MUT	828_Sample6_blk6b_gE6_012.TIF	828	30000X	A	M	317.244	270.244
MUT	828_Sample6_blk6b_gE6_012.TIF	828	30000X	A	M	88.257	307.33
MUT	828_Sample6_blk6b_gE6_012.TIF	828	30000X	A	M	483.249	333.016
MUT	828_Sample6_blk6b_gE6_012.TIF	828	30000X	A	M	119.744	300.476
MUT	828_Sample6_blk6b_gE6_012.TIF	828	30000X	A	M	8.662	290.187
MUT	828_Sample6_blk6b_gE6_012.TIF	828	30000X	A	M	273.495	241.039
MUT	828_Sample6_blk6b_gE6_012.TIF	828	30000X	A	M	516.827	332.665
MUT	828_Sample6_blk6b_gE6_012.TIF	828	30000X	A	M	23.204	243.77
MUT	828_Sample6_blk6b_gE6_012.TIF	828	30000X	A	M	289.936	302.43
MUT	828_Sample6_blk6b_gE6_012.TIF	828	30000X	A	M	35.775	294.475
MUT	828_Sample6_blk6b_gE6_012.TIF	828	30000X	A	M	337.355	307.846
MUT	828_Sample6_blk6b_gE6_012.TIF	828	30000X	A	M	109.744	221.378
MUT	828_Sample6_blk6b_gE6_012.TIF	828	30000X	B	M	180.971	201.684
MUT	828_Sample6_blk6b_gE6_012.TIF	828	30000X	B	M	289.974	347.891
MUT	828_Sample6_blk6b_gE6_012.TIF	828	30000X	B	M	244.132	293.145
MUT	828_Sample6_blk6b_gE6_012.TIF	828	30000X	B	M	542.144	289.936
MUT	828_Sample6_blk6b_gE6_012.TIF	828	30000X	B	M	105.059	342.708
MUT	828_Sample6_blk6b_gE6_012.TIF	828	30000X	B	M	495.799	299.916
MUT	828_Sample6_blk6b_gE6_012.TIF	828	30000X	B	M	347.034	310.132
MUT	828_Sample6_blk6b_gE6_012.TIF	828	30000X	B	M	67.748	260.571
MUT	828_Sample6_blk6b_gE6_012.TIF	828	30000X	B	M	333.334	251.707
MUT	828_Sample6_blk6b_gE6_012.TIF	828	30000X	B	M	610.951	308.477
MUT	828_Sample6_blk6b_gE6_014.TIF	828	30000X	A	M	100.45	296.092
MUT	828_Sample6_blk6b_gE6_014.TIF	828	30000X	A	M	303.539	282.059
MUT	828_Sample6_blk6b_gE6_014.TIF	828	30000X	A	M	556.25	226.385
MUT	828_Sample6_blk6b_gE6_014.TIF	828	30000X	A	M	645.653	215.812
MUT	828_Sample6_blk6b_gE6_014.TIF	828	30000X	A	M	43.581	262.125
MUT	828_Sample6_blk6b_gE6_014.TIF	828	30000X	A	M	42.788	308.759
MUT	828_Sample6_blk6b_gE6_014.TIF	828	30000X	A	M	124.226	325.86
MUT	828_Sample6_blk6b_gE6_014.TIF	828	30000X	A	M	604.837	275.848
MUT	828_Sample6_blk6b_gE6_014.TIF	828	30000X	A	M	499.694	283.351
MUT	828_Sample6_blk6b_gE6_014.TIF	828	30000X	A	M	144.748	342.661
MUT	828_Sample6_blk6b_gE6_014.TIF	828	30000X	A	M	377.619	250.975
MUT	828_Sample6_blk6b_gE6_014.TIF	828	30000X	B	M	241.689	318.835
MUT	828_Sample6_blk6b_gE6_014.TIF	828	30000X	B	M	37.317	348.526
MUT	828_Sample6_blk6b_gE6_014.TIF	828	30000X	B	M	19.7	367.18
MUT	828_Sample6_blk6b_gE6_014.TIF	828	30000X	B	M	79.836	292.431
MUT	828_Sample6_blk6b_gE6_014.TIF	828	30000X	B	M	57.732	228.672
MUT	828_Sample6_blk6b_gE6_016.TIF	828	30000X	A	M	107.604	189.413
MUT	828_Sample6_blk6b_gE6_016.TIF	828	30000X	A	M	17.094	284.116
MUT	828_Sample6_blk6b_gE6_016.TIF	828	30000X	A	M	17.094	193.314
MUT	828_Sample6_blk6b_gE6_016.TIF	828	30000X	A	M	178.121	335
MUT	828_Sample6_blk6b_gE6_016.TIF	828	30000X	B	M	76.715	326.595
MUT	828_Sample6_blk6b_gE6_016.TIF	828	30000X	B	M	81.896	257.201
MUT	828_Sample6_blk6b_gE6_016.TIF	828	30000X	B	M	42.788	263.176
MUT	828_Sample6_blk6b_gE6_016.TIF	828	30000X	B	M	10.895	304.058
MUT	828_Sample6_blk6b_gE6_016.TIF	828	30000X	B	M	34.188	231.253
MUT	828_Sample6_blk6b_gE6_016.TIF	828	30000X	B	M	94.114	232.229
MUT	828_Sample6_blk6b_gE6_016.TIF	828	30000X	B	M	306.63	364.96
MUT	828_Sample6_blk6b_gE6_016.TIF	828	30000X	B	M	70.642	264.957
MUT	828_Sample6_blk6b_gE6_016.TIF	828	30000X	B	M	312.083	255.563
MUT	828_Sample6_blk6b_gE6_016.TIF	828	30000X	B	M	248.608	216.066
MUT	828_Sample6_blk6b_gE6_016.TIF	828	30000X	B	M	46.027	307.722
MUT	828_Sample6_blk6b_gE6_018.TIF	828	30000X	A	M	437.569	289.65
MUT	828_Sample6_blk6b_gE6_018.TIF	828	30000X	A	M	203.722	242.838
MUT	828_Sample6_blk6b_gE6_018.TIF	828	30000X	A	M	36.889	274.002
MUT	828_Sample6_blk6b_gE6_018.TIF	828	30000X	A	M	26.218	350.168
MUT	828_Sample6_blk6b_gE6_018.TIF	828	30000X	A	M	215.778	244.468
MUT	828_Sample6_blk6b_gE6_018.TIF	828	30000X	A	M	286.757	241.341
MUT	828_Sample6_blk6b_gE6_018.TIF	828	30000X	A	M	39.738	280.336
MUT	828_Sample6_blk6b_gE6_018.TIF	828	30000X	B	M	43.637	282.021
MUT	828_Sample6_blk6b_gE6_018.TIF	828	30000X	B	M	363.163	303.287
MUT	828_Sample6_blk6b_gE6_018.TIF	828	30000X	B	M	47.461	305.453
MUT	828_Sample6_blk6b_gE6_018.TIF	828	30000X	B	M	362.081	259.06
MUT	828_Sample6_blk6b_gE6_018.TIF	828	30000X	B	M	17.241	220.957
MUT	828_Sample6_blk6b_gE6_018.TIF	828	30000X	B	M	436.096	354.38
MUT	828_Sample6_blk6b_gE6_018.TIF	828	30000X	B	M	99.134	311.305
MUT	828_Sample6_blk6b_gE6_018.TIF	828	30000X	B	M	390.304	333.601
MUT	828_Sample6_blk6b_gE6_018.TIF	828	30000X	B	M	493.441	269.18
MUT	828_Sample6_blk6b_gE6_018.TIF	828	30000X	B	M	129.341	288.444
MUT	828_Sample6_blk6b_gE6_020.TIF	828	30000X	A	M	634.875	243.697
MUT	828_Sample6_blk6b_gE6_020.TIF	828	30000X	A	M	401.706	199.746
MUT	828_Sample6_blk6b_gE6_020.TIF	828	30000X	A	M	590.336	223.49
MUT	828_Sample6_blk6b_gE6_020.TIF	828	30000X	A	M	369.843	228.847
MUT	828_Sample6_blk6b_gE6_020.TIF	828	30000X	A	M	483.266	285.977
MUT	828_Sample6_blk6b_gE6_020.TIF	828	30000X	A	M	300.604	300.795
MUT	828_Sample6_blk6b_gE6_020.TIF	828	30000X	A	M	458.157	350.784
MUT	828_Sample6_blk6b_gE6_020.TIF	828	30000X	B	M	277.82	233.345
MUT	828_Sample6_blk6b_gE6_020.TIF	828	30000X	B	M	64.718	303.926
MUT	828_Sample6_blk6b_gE6_020.TIF	828	30000X	B	M	382.82	356.091
MUT	828_Sample6_blk6b_gE6_020.TIF	828	30000X	B	M	453.957	206.909
MUT	828_Sample6_blk6b_gE6_020.TIF	828	30000X	B	M	6.303	207.59
MUT	828_Sample6_blk6b_gE6_020.TIF	828	30000X	B	M	232.045	341.049
MUT	828_Sample6_blk6b_gE6_020.TIF	828	30000X	B	M	560.401	265.114
MUT	828_Sample6_blk6b_gE6_022.TIF	828	30000X	A	M	76.92	257.485
MUT	828_Sample6_blk6b_gE6_022.TIF	828	30000X	A	M	397.427	270.987
MUT	828_Sample6_blk6b_gE6_022.TIF	828	30000X	A	M	344.031	223.413
MUT	828_Sample6_blk6b_gE6_022.TIF	828	30000X	A	M	462.016	293.41
MUT	828_Sample6_blk6b_gE6_022.TIF	828	30000X	A	M	391.105	284.595
MUT	828_Sample6_blk6b_gE6_022.TIF	828	30000X	B	M	42.787	402.382
MUT	828_Sample6_blk6b_gE6_022.TIF	828	30000X	B	M	250.219	354.714
MUT	828_Sample6_blk6b_gE6_022.TIF	828	30000X	B	M	134.627	293.402
MUT	828_Sample6_blk6b_gE6_024.TIF	828	30000X	A	M	12.887	346.831
MUT	828_Sample6_blk6b_gE6_024.TIF	828	30000X	A	M	63.557	366.708
MUT	828_Sample6_blk6b_gE6_024.TIF	828	30000X	A	M	343.084	175.301
MUT	828_Sample6_blk6b_gE6_024.TIF	828	30000X	B	M	408.922	351.171
MUT	828_Sample6_blk6b_gE6_024.TIF	828	30000X	B	M	144.063	294.428
MUT	828_Sample6_blk6b_gE6_024.TIF	828	30000X	B	M	449.855	307.922
MUT	828_Sample6_blk6b_gE6_024.TIF	828	30000X	B	M	385.603	363.666
MUT	828_Sample6_blk6b_gE6_024.TIF	828	30000X	B	M	260.722	357.63
MUT	828_Sample6_blk6b_gE6_027.TIF	828	30000X	A	M	340.338	312.42
MUT	828_Sample6_blk6b_gE6_027.TIF	828	30000X	A	M	612.918	341.756
MUT	828_Sample6_blk6b_gE6_027.TIF	828	30000X	A	M	44.291	432.501
MUT	828_Sample6_blk6b_gE6_027.TIF	828	30000X	A	M	16.796	273.193
MUT	828_Sample6_blk6b_gE6_027.TIF	828	30000X	A	M	8.333	254.678
MUT	828_Sample6_blk6b_gE6_027.TIF	828	30000X	A	M	929.508	325.229
MUT	828_Sample6_blk6b_gE6_027.TIF	828	30000X	A	M	948.085	312.496
MUT	828_Sample6_blk6b_gE6_027.TIF	828	30000X	B	M	75.256	81.859
MUT	828_Sample6_blk6b_gE6_027.TIF	828	30000X	B	M	276.258	271.624
MUT	828_Sample6_blk6b_gE6_027.TIF	828	30000X	B	M	14.583	211.274
MUT	828_Sample6_blk6b_gE6_027.TIF	828	30000X	B	M	276.603	324.059
MUT	828_Sample6_blk6b_gE6_027.TIF	828	30000X	B	M	334.249	322.932
MUT	828_Sample6_blk6b_gE6_027.TIF	828	30000X	B	M	2.083	351.923
MUT	828_Sample6_blk6b_gE6_029.TIF	828	30000X	A	M	236.313	374.909
MUT	828_Sample6_blk6b_gE6_029.TIF	828	30000X	A	M	70.424	244.548
MUT	828_Sample6_blk6b_gE6_029.TIF	828	30000X	A	M	709.742	251.075
MUT	828_Sample6_blk6b_gE6_029.TIF	828	30000X	A	M	297.083	336.446
MUT	828_Sample6_blk6b_gE6_029.TIF	828	30000X	A	M	13.399	274.761
MUT	828_Sample6_blk6b_gE6_029.TIF	828	30000X	A	M	726.669	315.674
MUT	828_Sample6_blk6b_gE6_029.TIF	828	30000X	A	M	525.559	264.414
MUT	828_Sample6_blk6b_gE6_029.TIF	828	30000X	A	M	16.949	371.934
MUT	828_Sample6_blk6b_gE6_029.TIF	828	30000X	A	M	517	297.514
MUT	828_Sample6_blk6b_gE6_029.TIF	828	30000X	A	M	496.396	409.054
MUT	828_Sample6_blk6b_gE6_029.TIF	828	30000X	A	M	112.603	267.385
MUT	828_Sample6_blk6b_gE6_029.TIF	828	30000X	A	M	666.205	379.028
MUT	828_Sample6_blk6b_gE6_029.TIF	828	30000X	A	M	40.475	275.642
MUT	828_Sample6_blk6b_gE6_029.TIF	828	30000X	B	M	559.366	290.313
MUT	828_Sample6_blk6b_gE6_029.TIF	828	30000X	B	M	333.047	300.814
MUT	828_Sample6_blk6b_gE6_029.TIF	828	30000X	B	M	366.733	289.314
MUT	828_Sample6_blk6b_gE6_029.TIF	828	30000X	B	M	40.751	338.633
MUT	828_Sample6_blk6b_gE6_029.TIF	828	30000X	B	M	48.727	388.971
MUT	828_Sample6_blk6b_gE6_031.TIF	828	30000X	A	M	0	337.385
MUT	828_Sample6_blk6b_gE6_031.TIF	828	30000X	A	M	288.443	314.464
MUT	828_Sample6_blk6b_gE6_031.TIF	828	30000X	A	M	545.118	307.927
MUT	828_Sample6_blk6b_gE6_031.TIF	828	30000X	A	M	448.347	230.166
MUT	828_Sample6_blk6b_gE6_031.TIF	828	30000X	A	M	45.501	345.394
MUT	828_Sample6_blk6b_gE6_031.TIF	828	30000X	A	M	6.534	294.304
MUT	828_Sample6_blk6b_gE6_031.TIF	828	30000X	A	M	59.953	197.873
MUT	828_Sample6_blk6b_gE6_031.TIF	828	30000X	A	M	458.696	307.025
MUT	828_Sample6_blk6b_gE6_031.TIF	828	30000X	A	M	85.613	189.475
MUT	828_Sample6_blk6b_gE6_031.TIF	828	30000X	B	M	293.418	260.199
MUT	828_Sample6_blk6b_gE6_031.TIF	828	30000X	B	M	378.122	245.042
MUT	828_Sample6_blk6b_gE6_031.TIF	828	30000X	B	M	35.124	240.185
MUT	828_Sample6_blk6b_gE6_031.TIF	828	30000X	B	M	293.841	347.206
MUT	828_Sample6_blk6b_gE6_031.TIF	828	30000X	B	M	227.357	278.527
MUT	828_Sample6_blk6b_gE6_031.TIF	828	30000X	B	M	19.049	244.641
MUT	828_Sample6_blk6b_gE6_031.TIF	828	30000X	B	M	210.744	320.088
MUT	828_Sample6_blk6b_gE6_031.TIF	828	30000X	B	M	580.593	352.265
MUT	828_Sample6_blk6b_gE6_034.TIF	828	30000X	A	M	109.603	325.049
MUT	828_Sample6_blk6b_gE6_034.TIF	828	30000X	A	M	220.26	79.718
MUT	828_Sample6_blk6b_gE6_034.TIF	828	30000X	A	M	37.814	271.982
MUT	828_Sample6_blk6b_gE6_034.TIF	828	30000X	B	M	266.83	225.204
MUT	828_Sample6_blk6b_gE6_034.TIF	828	30000X	B	M	573.571	334.154
MUT	828_Sample6_blk6b_gE6_034.TIF	828	30000X	B	M	176.514	237.238
MUT	828_Sample6_blk6b_gE6_034.TIF	828	30000X	B	M	315.814	250.688
MUT	828_Sample6_blk6b_gE6_034.TIF	828	30000X	B	M	399.151	265.903
MUT	828_Sample6_blk6b_gE6_034.TIF	828	30000X	B	M	48.5	245.933
MUT	828_Sample6_blk6b_gE6_034.TIF	828	30000X	B	M	328.049	241.396
MUT	828_Sample6_blk6b_gE6_034.TIF	828	30000X	B	M	277.373	238.86
MUT	828_Sample6_blk6b_gE6_034.TIF	828	30000X	B	M	508.39	288.425
MUT	828_Sample6_blk6b_gE6_034.TIF	828	30000X	B	M	298.316	288.724
MUT	828_Sample6_blk6b_gE6_037.TIF	828	30000X	A	M	24.797	261.281
MUT	828_Sample6_blk6b_gE6_037.TIF	828	30000X	A	M	439.377	357.436
MUT	828_Sample6_blk6b_gE6_037.TIF	828	30000X	A	M	111.803	303.313
MUT	828_Sample6_blk6b_gE6_037.TIF	828	30000X	A	M	454.11	325.081
MUT	828_Sample6_blk6b_gE6_037.TIF	828	30000X	A	M	435.684	288.849
MUT	828_Sample6_blk6b_gE6_037.TIF	828	30000X	A	M	18.101	234.406
MUT	828_Sample6_blk6b_gE6_037.TIF	828	30000X	B	M	57.201	199.19
MUT	828_Sample6_blk6b_gE6_037.TIF	828	30000X	B	M	21.291	302.666
MUT	828_Sample6_blk6b_gE6_037.TIF	828	30000X	B	M	62.345	169.34
MUT	828_Sample6_blk6b_gE6_038.TIF	828	30000X	A	M	457.345	547.863
MUT	828_Sample6_blk6b_gE6_038.TIF	828	30000X	A	M	333.361	310.087
MUT	828_Sample6_blk6b_gE6_038.TIF	828	30000X	A	M	34.454	307.128
MUT	828_Sample6_blk6b_gE6_038.TIF	828	30000X	A	M	111.111	259.111
MUT	828_Sample6_blk6b_gE6_038.TIF	828	30000X	A	M	47.779	273.846
MUT	828_Sample6_blk6b_gE6_038.TIF	828	30000X	A	M	181.637	344.971
MUT	828_Sample6_blk6b_gE6_038.TIF	828	30000X	A	M	630.4	282.706
MUT	828_Sample6_blk6b_gE6_038.TIF	828	30000X	A	M	510.769	210.684
MUT	828_Sample6_blk6b_gE6_038.TIF	828	30000X	A	M	460.241	303.998
MUT	828_Sample6_blk6b_gE6_038.TIF	828	30000X	B	M	322.763	276.699
MUT	828_Sample6_blk6b_gE6_038.TIF	828	30000X	B	M	57.805	230.898
MUT	828_Sample6_blk6b_gE6_038.TIF	828	30000X	B	M	25.01	386.096
MUT	828_Sample6_blk6b_gE6_038.TIF	828	30000X	B	M	64.67	240.468
MUT	828_Sample6_blk6b_gE6_038.TIF	828	30000X	B	M	299.267	302.22
MUT	828_Sample6_blk6b_gE6_038.TIF	828	30000X	B	M	232.916	247.725
MUT	828_Sample6_blk6b_gE6_038.TIF	828	30000X	B	M	487.479	288.778
MUT	828_Sample6_blk6b_gE6_038.TIF	828	30000X	B	M	436.782	192.034
MUT	828_Sample6_blk6b_gE6_038.TIF	828	30000X	B	M	63.53	259.947
MUT	828_Sample6_blk6b_gE6_038.TIF	828	30000X	B	M	571.412	247.753
MUT	828_Sample6_blk6b_gE6_040.TIF	828	30000X	A	M	277.899	241.926
MUT	828_Sample6_blk6b_gE6_040.TIF	828	30000X	A	M	40.597	276.317
MUT	828_Sample6_blk6b_gE6_040.TIF	828	30000X	A	M	190.464	268.142
MUT	828_Sample6_blk6b_gE6_040.TIF	828	30000X	A	M	474.361	275.772
MUT	828_Sample6_blk6b_gE6_040.TIF	828	30000X	A	M	40.597	257.299
MUT	828_Sample6_blk6b_gE6_040.TIF	828	30000X	A	M	17.619	257.13
MUT	828_Sample6_blk6b_gE6_040.TIF	828	30000X	A	M	23.6	239.25
MUT	828_Sample6_blk6b_gE6_040.TIF	828	30000X	B	M	17.093	331.873
MUT	828_Sample6_blk6b_gE6_040.TIF	828	30000X	B	M	42.947	472.973
MUT	828_Sample6_blk6b_gE6_040.TIF	828	30000X	B	M	36.323	255.581
MUT	828_Sample6_blk6b_gE6_040.TIF	828	30000X	B	M	40.597	298.684
MUT	828_Sample6_blk6b_gE6_040.TIF	828	30000X	B	M	38.46	283.269
MUT	828_Sample6_blk6b_gE6_040.TIF	828	30000X	B	M	290.588	336.626
MUT	828_Sample6_blk6b_gE6_040.TIF	828	30000X	B	M	448.707	328.444
MUT	828_Sample6_blk6b_gE6_043.TIF	828	30000X	A	M	186.975	328.699
MUT	828_Sample6_blk6b_gE6_043.TIF	828	30000X	A	M	447.444	271.212
MUT	828_Sample6_blk6b_gE6_043.TIF	828	30000X	A	M	309.537	279.159
MUT	828_Sample6_blk6b_gE6_043.TIF	828	30000X	B	M	130.607	271.163
MUT	828_Sample6_blk6b_gE6_043.TIF	828	30000X	B	M	271.529	306.751
MUT	828_Sample6_blk6b_gE6_043.TIF	828	30000X	B	M	25.21	216.295
MUT	828_Sample6_blk6b_gE6_043.TIF	828	30000X	B	M	534.807	293.351
MUT	828_Sample6_blk6b_gE6_043.TIF	828	30000X	B	M	310.647	333.286
MUT	828_Sample6_blk6b_gE6_043.TIF	828	30000X	B	M	253.402	367.118
MUT	828_Sample6_blk6b_gE6_043.TIF	828	30000X	B	M	271.627	326.821
MUT	828_Sample6_blk6b_gE6_046.TIF	828	30000X	A	M	19.231	444.629
MUT	828_Sample6_blk6b_gE6_046.TIF	828	30000X	A	M	591.861	325.131
MUT	828_Sample6_blk6b_gE6_046.TIF	828	30000X	A	M	556.048	378.935
MUT	828_Sample6_blk6b_gE6_046.TIF	828	30000X	A	M	192.367	352.616
MUT	828_Sample6_blk6b_gE6_046.TIF	828	30000X	A	M	427.484	359.8
MUT	828_Sample6_blk6b_gE6_046.TIF	828	30000X	A	M	416.71	197.981
MUT	828_Sample6_blk6b_gE6_046.TIF	828	30000X	A	M	183.959	259.111
MUT	828_Sample6_blk6b_gE6_046.TIF	828	30000X	B	M	325.236	271.981
MUT	828_Sample6_blk6b_gE6_046.TIF	828	30000X	B	M	303.887	287.32
MUT	828_Sample6_blk6b_gE6_046.TIF	828	30000X	B	M	615.418	358.974
MUT	828_Sample6_blk6b_gE6_046.TIF	828	30000X	B	M	29.063	245.68
MUT	828_Sample6_blk6b_gE6_046.TIF	828	30000X	B	M	34.784	294.003
MUT	828_Sample6_blk6b_gE6_050.TIF	828	30000X	A	M	633.645	270.407
MUT	828_Sample6_blk6b_gE6_050.TIF	828	30000X	A	M	557.691	273.601
MUT	828_Sample6_blk6b_gE6_050.TIF	828	30000X	A	M	146.186	328.902
MUT	828_Sample6_blk6b_gE6_050.TIF	828	30000X	A	M	108.134	221.071
MUT	828_Sample6_blk6b_gE6_050.TIF	828	30000X	A	M	106.271	214.528
MUT	828_Sample6_blk6b_gE6_050.TIF	828	30000X	B	M	73.697	314.031
MUT	828_Sample6_blk6b_gE6_050.TIF	828	30000X	B	M	599.711	283.123
MUT	828_Sample6_blk6b_gE6_050.TIF	828	30000X	B	M	315.934	248.569
MUT	828_Sample6_blk6b_gE6_053.TIF	828	30000X	A	M	310.363	286.732
MUT	828_Sample6_blk6b_gE6_053.TIF	828	30000X	A	M	294.635	298.586
MUT	828_Sample6_blk6b_gE6_053.TIF	828	30000X	A	M	159.912	268.793
MUT	828_Sample6_blk6b_gE6_053.TIF	828	30000X	A	M	729.645	302.783
MUT	828_Sample6_blk6b_gE6_053.TIF	828	30000X	A	M	628.745	291.29
MUT	828_Sample6_blk6b_gE6_053.TIF	828	30000X	B	M	50.508	272.77
MUT	828_Sample6_blk6b_gE6_053.TIF	828	30000X	B	M	54.662	248.752
MUT	828_Sample6_blk6b_gE6_053.TIF	828	30000X	B	M	269.113	396.881
MUT	828_Sample6_blk6b_gE6_058.TIF	828	30000X	A	M	660.479	233.417
MUT	828_Sample6_blk6b_gE6_058.TIF	828	30000X	A	M	429.172	271.122
MUT	828_Sample6_blk6b_gE6_058.TIF	828	30000X	A	M	20.937	309.184
MUT	828_Sample6_blk6b_gE6_058.TIF	828	30000X	A	M	470.999	270.328
MUT	828_Sample6_blk6b_gE6_058.TIF	828	30000X	A	M	537.504	318.811
MUT	828_Sample6_blk6b_gE6_058.TIF	828	30000X	A	M	46.258	249.696
MUT	828_Sample6_blk6b_gE6_058.TIF	828	30000X	A	M	356.274	174.018
MUT	828_Sample6_blk6b_gE6_058.TIF	828	30000X	A	M	20.833	182.539
MUT	828_Sample6_blk6b_gE6_058.TIF	828	30000X	A	M	376.133	212.214
MUT	828_Sample6_blk6b_gE6_058.TIF	828	30000X	A	M	569.394	268.815
MUT	828_Sample6_blk6b_gE6_058.TIF	828	30000X	A	M	389.672	287.258
MUT	828_Sample6_blk6b_gE6_058.TIF	828	30000X	A	M	46.258	304.145
MUT	828_Sample6_blk6b_gE6_058.TIF	828	30000X	A	M	12.672	253.037
MUT	828_Sample6_blk6b_gE6_058.TIF	828	30000X	A	M	277.467	270.553
MUT	828_Sample6_blk6b_gE6_058.TIF	828	30000X	A	M	275.071	241.756
MUT	828_Sample6_blk6b_gE6_058.TIF	828	30000X	A	M	306.47	283.838
MUT	828_Sample6_blk6b_gE6_058.TIF	828	30000X	A	M	389.606	293.565
MUT	828_Sample6_blk6b_gE6_058.TIF	828	30000X	A	M	83.359	233.11
MUT	828_Sample6_blk6b_gE6_058.TIF	828	30000X	B	M	21.751	291.682
MUT	828_Sample6_blk6b_gE6_058.TIF	828	30000X	B	M	416.854	326.625
MUT	828_Sample6_blk6b_gE6_058.TIF	828	30000X	B	M	130.237	265.786
MUT	828_Sample6_blk6b_gE6_058.TIF	828	30000X	B	M	571.008	311.986
MUT	828_Sample6_blk6b_gE6_058.TIF	828	30000X	B	M	462.8	209.797
MUT	828_Sample6_blk6b_gE6_058.TIF	828	30000X	B	M	27.083	259.691
MUT	828_Sample6_blk6b_gE6_058.TIF	828	30000X	B	M	210.921	377.17
MUT	828_Sample6_blk6b_gE6_058.TIF	828	30000X	B	M	243.972	209.217
MUT	828_Sample6_blk6b_gE6_058.TIF	828	30000X	B	M	550.063	414.63
MUT	828_Sample6_blk6b_gE6_058.TIF	828	30000X	B	M	473.031	262.797
MUT	828_Sample6_blk6b_gE6_058.TIF	828	30000X	B	M	108.353	418.537
MUT	828_Sample6_blk6b_gE6_058.TIF	828	30000X	B	M	160.538	255.987
MUT	828_Sample6_blk6b_gE6_066.TIF	828	30000X	A	M	345.448	318.138
MUT	828_Sample6_blk6b_gE6_066.TIF	828	30000X	A	M	526.354	173.906
MUT	828_Sample6_blk6b_gE6_066.TIF	828	30000X	A	M	323.602	240.432
MUT	828_Sample6_blk6b_gE6_066.TIF	828	30000X	A	M	46.114	331.108
MUT	828_Sample6_blk6b_gE6_066.TIF	828	30000X	A	M	481.124	295.041
MUT	828_Sample6_blk6b_gE6_066.TIF	828	30000X	A	M	98.999	237.664
MUT	828_Sample6_blk6b_gE6_066.TIF	828	30000X	A	M	563.966	282.631
MUT	828_Sample6_blk6b_gE6_066.TIF	828	30000X	A	M	386.942	297.942
MUT	828_Sample6_blk6b_gE6_066.TIF	828	30000X	A	M	345.687	329.635
MUT	828_Sample6_blk6b_gE6_066.TIF	828	30000X	A	M	54.389	292.435
MUT	828_Sample6_blk6b_gE6_066.TIF	828	30000X	A	M	258.576	333.674
MUT	828_Sample6_blk6b_gE6_066.TIF	828	30000X	A	M	38.52	251.498
MUT	828_Sample6_blk6b_gE6_066.TIF	828	30000X	B	M	159.225	277.817
MUT	828_Sample6_blk6b_gE6_066.TIF	828	30000X	B	M	322.461	348.79
MUT	828_Sample6_blk6b_gE6_066.TIF	828	30000X	B	M	26.086	334.014
MUT	828_Sample6_blk6b_gE6_066.TIF	828	30000X	B	M	505.003	337.119
MUT	828_Sample6_blk6b_gE6_066.TIF	828	30000X	B	M	293.54	312.14
MUT	828_Sample6_blk6b_gE6_066.TIF	828	30000X	B	M	495.653	341.298
MUT	828_Sample6_blk6b_gE6_066.TIF	828	30000X	B	M	49.998	406.692
MUT	828_Sample6_blk6b_gE6_066.TIF	828	30000X	B	M	626.124	371.827
MUT	828_Sample6_blk6b_gE6_066.TIF	828	30000X	B	M	452.287	386.435
MUT	827_Sample5_blkb5_islet2_0019.TIF	827	30000X	A	I	9.679	308.823
MUT	825_Sample3_blk3a_gC1_sec2_islet3_016.TIF	825	30000X	A	I	12.507	144.737
MUT	827_Sample5_blkb5_islet2_0030.TIF	827	30000X	A	I	12.658	178.467
MUT	827_Sample5_blkb5_islet2_0010.TIF	827	30000X	B	I	12.986	283.228
MUT	827_Sample5_blkb5_islet2_007.TIF	827	30000X	B	I	15.351	183.609
MUT	825_Sample3_blk3a_gC1_sec2_islet3_023.TIF	825	30000X	A	I	21.922	92.905
MUT	825_Sample3_blk3a_gC1_sec2_islet3_016.TIF	825	30000X	B	I	24.123	118.685
MUT	825_Sample3_blk3a_gC1_sec2_islet3_020.TIF	825	30000X	A	I	25.794	178.229
MUT	825_Sample3_blk3a_gC1_sec2_islet3_023.TIF	825	30000X	B	I	26.307	182.732
MUT	827_Sample5_blkb5_islet2_007.TIF	827	30000X	A	I	26.316	307.025
MUT	825_Sample3_blk3a_gC1_sec2_islet3_016.TIF	825	30000X	A	I	29.258	134.221
MUT	827_Sample5_blkb5_islet2_0034.TIF	827	30000X	B	I	30.702	326.335
MUT	825_Sample3_blk3a_gC1_sec2_islet3_023.TIF	825	30000X	A	I	31.919	237.773
MUT	827_Sample5_blkb5_islet2_0019.TIF	827	30000X	A	I	38.958	128.7
MUT	827_Sample5_blkb5_islet2_0010.TIF	827	30000X	B	I	43.34	269.369
MUT	827_Sample5_blkb5_islet2_0027.TIF	827	30000X	A	I	77.396	265.095
MUT	825_Sample3_blk3a_gC1_sec2_islet3_023.TIF	825	30000X	B	I	78.92	79.042
MUT	825_Sample3_blk3a_gC1_sec2_islet3_016.TIF	825	30000X	B	I	79.433	145.813
MUT	827_Sample5_blkb5_islet2_0010.TIF	827	30000X	A	I	86.573	255.802
MUT	827_Sample5_blkb5_islet2_0022.TIF	827	30000X	A	I	124.005	350.532
MUT	827_Sample5_blkb5_islet2_007.TIF	827	30000X	A	I	162.296	314.767
MUT	825_Sample3_blk3a_gC1_sec2_islet3_016.TIF	825	30000X	A	I	186.52	197.916
MUT	825_Sample3_blk3a_gC1_sec2_islet3_020.TIF	825	30000X	A	I	198.977	164.012
MUT	825_Sample3_blk3a_gC1_sec2_islet3_011.TIF	825	30000X	A	I	222.86	106.078
MUT	Sample3_825_block3a_gC1_cell2_009.TIF	825	30000x	B	I	234.313	130.359
MUT	827_Sample5_blkb5_islet2_007.TIF	827	30000X	B	I	254.622	243.293
MUT	825_Sample3_blk3a_gC1_sec2_islet3_020.TIF	825	30000X	A	I	266.767	165.648
MUT	827_Sample5_blkb5_islet2_0034.TIF	827	30000X	B	I	276.872	237.004
MUT	827_Sample5_blkb5_islet2_0010.TIF	827	30000X	A	I	287.887	226.345
MUT	825_Sample3_blk3a_gC1_sec2_islet3_023.TIF	825	30000X	A	I	298.144	184.199
MUT	827_Sample5_blkb5_islet2_0019.TIF	827	30000X	A	I	316.257	221.608
MUT	827_Sample5_blkb5_islet2_007.TIF	827	30000X	B	I	364.141	200.475
MUT	827_Sample5_blkb5_islet2_0034.TIF	827	30000X	A	I	368.412	255.44
MUT	825_Sample3_blk3a_gC1_sec2_islet3_016.TIF	825	30000X	B	I	370.672	144.753
MUT	827_Sample5_blkb5_islet2_0010.TIF	827	30000X	A	I	371.288	177.118
MUT	Sample3_825_block3a_gC1_cell2_009.TIF	825	30000x	A	I	371.893	223.952
MUT	825_Sample3_blk3a_gC1_sec2_islet3_020.TIF	825	30000X	A	I	383.122	232.617
MUT	825_Sample3_blk3a_gC1_sec2_islet3_016.TIF	825	30000X	B	I	384.398	203.18
MUT	827_Sample5_blkb5_islet2_0019.TIF	827	30000X	B	I	390.442	171.515
MUT	825_Sample3_blk3a_gC1_sec2_islet3_011.TIF	825	30000X	B	I	422.47	111.839
MUT	827_Sample5_blkb5_islet2_0010.TIF	827	30000X	A	I	428.803	203.688
MUT	825_Sample3_blk3a_gC1_sec2_islet3_023.TIF	825	30000X	A	I	429.765	85.131
MUT	827_Sample5_blkb5_islet2_0022.TIF	827	30000X	A	I	444.465	301.608
MUT	825_Sample3_blk3a_gC1_sec2_islet3_020.TIF	825	30000X	A	I	495.19	179.605
MUT	827_Sample5_blkb5_islet2_007.TIF	827	30000X	B	I	513.898	307.213
MUT	825_Sample3_blk3a_gC1_sec2_islet3_016.TIF	825	30000X	B	I	515.729	163.005
MUT	825_Sample3_blk3a_gC1_sec2_islet3_011.TIF	825	30000X	A	I	541.267	188.176
MUT	827_Sample5_blkb5_islet2_0010.TIF	827	30000X	A	I	593.039	283.996
MUT	825_Sample3_blk3a_gC1_sec2_islet3_011.TIF	825	30000X	B	I	600.621	212.211
MUT	825_Sample3_blk3a_gC1_sec2_islet3_007.TIF	825	30000X	A	I	603.524	218.972
MUT	825_Sample3_blk3a_gC1_sec2_islet3_011.TIF	825	30000X	A	I	612.016	162.506
MUT	827_Sample5_blkb5_islet2_0027.TIF	827	30000X	B	I	612.246	212.905
MUT	828_Sample6_blk6b_gE6_006.TIF	828	30000X	A	I	12.295	223.163
MUT	828_Sample6_blk6b_gE6_006.TIF	828	30000X	A	I	20.492	249.639
MUT	828_Sample6_blk6b_gE6_006.TIF	828	30000X	B	I	303.839	290.76
MUT	828_Sample6_blk6b_gE6_009.TIF	828	30000X	A	I	166.68	223.539
MUT	828_Sample6_blk6b_gE6_009.TIF	828	30000X	B	I	208.333	226.164
MUT	828_Sample6_blk6b_gE6_014.TIF	828	30000X	B	I	224.857	225.172
MUT	828_Sample6_blk6b_gE6_014.TIF	828	30000X	B	I	44.872	207.793
MUT	828_Sample6_blk6b_gE6_016.TIF	828	30000X	A	I	32.051	216.192
MUT	828_Sample6_blk6b_gE6_016.TIF	828	30000X	A	I	241.453	220.251
MUT	828_Sample6_blk6b_gE6_018.TIF	828	30000X	A	I	582.896	195.971
MUT	828_Sample6_blk6b_gE6_020.TIF	828	30000X	A	I	519.252	246.614
MUT	828_Sample6_blk6b_gE6_020.TIF	828	30000X	A	I	21.008	225.172
MUT	828_Sample6_blk6b_gE6_022.TIF	828	30000X	A	I	111.189	225.244
MUT	828_Sample6_blk6b_gE6_022.TIF	828	30000X	B	I	52.381	279.325
MUT	828_Sample6_blk6b_gE6_022.TIF	828	30000X	B	I	549.129	262.75
MUT	828_Sample6_blk6b_gE6_024.TIF	828	30000X	A	I	306.951	271.185
MUT	828_Sample6_blk6b_gE6_024.TIF	828	30000X	A	I	466.162	298.786
MUT	828_Sample6_blk6b_gE6_024.TIF	828	30000X	B	I	80.506	350.282
MUT	828_Sample6_blk6b_gE6_024.TIF	828	30000X	B	I	386.286	243.589
MUT	828_Sample6_blk6b_gE6_027.TIF	828	30000X	A	I	12.672	208.771
MUT	828_Sample6_blk6b_gE6_027.TIF	828	30000X	B	I	16.666	217.798
MUT	828_Sample6_blk6b_gE6_034.TIF	828	30000X	A	I	310.92	254.201
MUT	828_Sample6_blk6b_gE6_037.TIF	828	30000X	B	I	68.332	240.67
MUT	828_Sample6_blk6b_gE6_038.TIF	828	30000X	B	I	571.089	228.642
MUT	828_Sample6_blk6b_gE6_040.TIF	828	30000X	A	I	239.651	222.214
MUT	828_Sample6_blk6b_gE6_040.TIF	828	30000X	A	I	79.057	214.733
MUT	828_Sample6_blk6b_gE6_043.TIF	828	30000X	A	I	246.238	228.596
MUT	828_Sample6_blk6b_gE6_043.TIF	828	30000X	A	I	31.513	217.881
MUT	828_Sample6_blk6b_gE6_043.TIF	828	30000X	A	I	46.976	224.358
MUT	828_Sample6_blk6b_gE6_043.TIF	828	30000X	B	I	603.12	231.131
MUT	828_Sample6_blk6b_gE6_043.TIF	828	30000X	B	I	603.439	260.504
MUT	828_Sample6_blk6b_gE6_043.TIF	828	30000X	B	I	19.369	264.889
MUT	828_Sample6_blk6b_gE6_046.TIF	828	30000X	A	I	252.363	299.336
MUT	828_Sample6_blk6b_gE6_046.TIF	828	30000X	B	I	412.476	220.955
MUT	828_Sample6_blk6b_gE6_046.TIF	828	30000X	B	I	485.964	210.066
MUT	828_Sample6_blk6b_gE6_050.TIF	828	30000X	A	I	294.499	264.457
MUT	828_Sample6_blk6b_gE6_050.TIF	828	30000X	A	I	50.847	199.389
MUT	828_Sample6_blk6b_gE6_050.TIF	828	30000X	B	I	69.915	303.432
MUT	828_Sample6_blk6b_gE6_050.TIF	828	30000X	B	I	66.222	275.953
MUT	828_Sample6_blk6b_gE6_053.TIF	828	30000X	B	I	268.94	246.48
MUT	828_Sample6_blk6b_gE6_053.TIF	828	30000X	B	I	63.06	225.662
MUT	828_Sample6_blk6b_gE6_058.TIF	828	30000X	A	I	208.5	179.276
MUT	828_Sample6_blk6b_gE6_058.TIF	828	30000X	A	I	168.75	178.985
MUT	828_Sample6_blk6b_gE6_066.TIF	828	30000X	A	I	405.039	152.726
MUT	828_Sample6_blk6b_gE6_066.TIF	828	30000X	B	I	84.779	234.31
MUT	828_Sample6_blk6b_gE6_066.TIF	828	30000X	B	I	47.824	195.705
WT	Sample2_824_gB1_Islet1_Cell4_009.TIF	824	30000x	B	M	31.013	261.692
WT	Sample2_824_gB1_Islet1_Cell4_009.TIF	824	30000x	B	M	35.361	304.406
WT	826_Sample4_blk4a_gD1_Islet1_017.TIF	826	30000X	A	M	25.696	201.614
WT	826_Sample4_blk4a_gD1_Islet1_017.TIF	826	30000X	A	M	32.12	236.381
WT	826_Sample4_blk4a_gD1_Islet1_017.TIF	826	30000X	A	M	32.12	265.955
WT	826_Sample4_blk4a_gD1_Islet1_033.TIF	826	30000X	B	M	32.546	317.996
WT	826_Sample4_blk4a_gD1_Islet1_017.TIF	826	30000X	A	M	32.756	270.494
WT	826_Sample4_blk4a_gD1_Islet1_017.TIF	826	30000X	B	M	70.664	244.196
WT	826_Sample4_blk4a_gD1_Islet1_017.TIF	826	30000X	A	M	115.631	254.781
WT	826_Sample4_blk4a_gD1_Islet1_017.TIF	826	30000X	B	M	134.903	309.019
WT	826_Sample4_blk4a_gD1_Islet1_017.TIF	826	30000X	B	M	161.517	281.777
WT	826_Sample4_blk4a_gD1_Islet1_017.TIF	826	30000X	A	M	205.667	236.206
WT	826_Sample4_blk4a_gD1_Islet1_017.TIF	826	30000X	A	M	206.567	238.38
WT	826_Sample4_blk4a_gD1_Islet1_040.TIF	826	30000X	B	M	249.088	248.193
WT	826_Sample4_blk4a_gD1_Islet1_017.TIF	826	30000X	A	M	256.959	258.958
WT	826_Sample4_blk4a_gD1_Islet1_017.TIF	826	30000X	B	M	263.696	253.157
WT	826_Sample4_blk4a_gD1_Islet1_017.TIF	826	30000X	B	M	308.35	314.84
WT	826_Sample4_blk4a_gD1_Islet1_017.TIF	826	30000X	A	M	340.531	335.341
WT	826_Sample4_blk4a_gD1_Islet1_017.TIF	826	30000X	A	M	359.972	289.079
WT	826_Sample4_blk4a_gD1_Islet1_017.TIF	826	30000X	A	M	379.014	381.618
WT	826_Sample4_blk4a_gD1_Islet1_017.TIF	826	30000X	B	M	462.526	367.741
WT	826_Sample4_blk4a_gD1_Islet1_017.TIF	826	30000X	B	M	468.95	385.92
WT	826_Sample4_blk4a_gD1_Islet1_043.TIF	826	30000X	B	M	489.295	314.142
WT	826_Sample4_blk4a_gD1_Islet1_014.TIF	826	30000x	B	M	517.538	236.734
WT	826_Sample4_blk4a_gD1_Islet1_017.TIF	826	30000X	A	M	616.701	244.701
WT	826_Sample4_blk4a_gD1_Islet1_017.TIF	826	30000X	A	M	629.68	276.231
WT	826_Sample4_blk4a_gD1_Islet1_017.TIF	826	30000X	A	M	655.245	218.509
WT	824_Sample2_blk2b_gB1_sec4_islet1_031.TIF	824	30000X	B	M	36.383	249.826
WT	824_Sample2_blk2b_gB1_sec4_islet1_031.TIF	824	30000X	B	M	433.363	200.091
WT	824_Sample2_blk2b_gB1_sec4_islet1_031.TIF	824	30000X	B	M	22.916	226.195
WT	824_Sample2_blk2b_gB1_sec4_islet1_031.TIF	824	30000X	B	M	306.239	424.582
WT	824_Sample2_blk2b_gB1_sec4_islet1_031.TIF	824	30000X	B	M	17.179	335.793
WT	Sample1_822_gA1_Islet1_Cell1_008.TIF	822	30000X	A	M	45.069	202.255
WT	Sample1_822_gA1_Islet1_Cell1_008.TIF	822	30000X	A	M	375	318.866
WT	Sample1_822_gA1_Islet1_Cell1_008.TIF	822	30000X	A	M	516.667	193.761
WT	Sample1_822_gA1_Islet1_Cell1_008.TIF	822	30000X	A	M	21.246	264.395
WT	Sample1_822_gA1_Islet1_Cell1_008.TIF	822	30000X	A	M	256.258	176.494
WT	Sample1_822_gA1_Islet1_Cell1_008.TIF	822	30000X	A	M	475.018	174.466
WT	Sample1_822_gA1_Islet1_Cell1_008.TIF	822	30000X	A	M	25.087	336.682
WT	Sample1_822_gA1_Islet1_Cell1_008.TIF	822	30000X	A	M	50.69	190.44
WT	Sample1_822_gA1_Islet1_Cell1_008.TIF	822	30000X	A	M	14.731	239.628
WT	Sample1_822_gA1_Islet1_Cell1_008.TIF	822	30000X	A	M	33.398	168.17
WT	Sample1_822_gA1_Islet1_Cell1_008.TIF	822	30000X	A	M	18.634	182.217
WT	Sample1_822_gA1_Islet1_Cell1_008.TIF	822	30000X	A	M	12.5	195.445
WT	Sample1_822_gA1_Islet1_Cell1_008.TIF	822	30000X	B	M	417.816	327.11
WT	Sample1_822_gA1_Islet1_Cell1_008.TIF	822	30000X	B	M	630.834	260.45
WT	Sample1_822_gA1_Islet1_Cell1_008.TIF	822	30000X	B	M	125.035	273.893
WT	Sample1_822_gA1_Islet1_Cell1_008.TIF	822	30000X	B	M	92.257	216.035
WT	Sample1_822_gA1_Islet1_Cell1_008.TIF	822	30000X	B	M	559.77	318.92
WT	Sample1_822_gA1_Islet1_Cell1_008.TIF	822	30000X	B	M	259.448	162.353
WT	Sample1_822_gA1_Islet2_Cell2_008.TIF	822	30000X	A	M	366.812	182.983
WT	Sample1_822_gA1_Islet2_Cell2_008.TIF	822	30000X	A	M	360.536	266.459
WT	Sample1_822_gA1_Islet2_Cell2_008.TIF	822	30000X	A	M	115.651	342.265
WT	Sample1_822_gA1_Islet2_Cell2_008.TIF	822	30000X	A	M	212.121	243.672
WT	Sample1_822_gA1_Islet2_Cell2_008.TIF	822	30000X	A	M	478.914	235.857
WT	Sample1_822_gA1_Islet2_Cell2_008.TIF	822	30000X	A	M	80.756	252.279
WT	Sample1_822_gA1_Islet2_Cell2_008.TIF	822	30000X	A	M	561.564	237.28
WT	Sample1_822_gA1_Islet2_Cell2_008.TIF	822	30000X	A	M	264.897	264.897
WT	Sample1_822_gA1_Islet2_Cell2_008.TIF	822	30000X	A	M	231.167	235.342
WT	Sample1_822_gA1_Islet2_Cell2_008.TIF	822	30000X	A	M	436.61	226.845
WT	Sample1_822_gA1_Islet2_Cell2_008.TIF	822	30000X	A	M	57.241	263.249
WT	Sample1_822_gA1_Islet2_Cell2_008.TIF	822	30000X	A	M	325.695	372.296
WT	Sample1_822_gA1_Islet2_Cell2_008.TIF	822	30000X	A	M	31.779	232.792
WT	824_Sample2_blk2b_gB1_sec4_islet1_032.TIF	824	30000X	A	M	4.274	279.057
WT	824_Sample2_blk2b_gB1_sec4_islet1_016.TIF	824	30000X	A	M	6.41	291.774
WT	Sample2_824_gB1_Islet1_Cell8_033.TIF	824	30000x	A	M	9.462	225.648
WT	824_Sample2_blk2b_gB1_sec4_islet1_012.TIF	824	30000X	A	M	9.679	266.062
WT	824_Sample2_blk2b_gB1_sec4_islet1_004.TIF	824	30000X	B	M	12.657	154.904
WT	824_Sample2_blk2b_gB1_sec4_islet1_004.TIF	824	30000X	B	M	12.657	281.004
WT	Sample2_824_gB1_Islet1_Cell8_033.TIF	824	30000x	B	M	12.821	222.387
WT	824_Sample2_blk2b_gB1_sec4_islet1_032.TIF	824	30000X	B	M	12.821	266.195
WT	824_Sample2_blk2b_gB1_sec4_islet1_032.TIF	824	30000X	A	M	12.821	358.389
WT	Sample2_824_gB1_Islet1_Cell4_009.TIF	824	30000x	B	M	13.158	220.392
WT	Sample2_824_gB1_Islet1_Cell4_009.TIF	824	30000x	A	M	13.158	285.088
WT	824_Sample2_blk2b_gB1_sec4_islet1_024.TIF	824	30000X	B	M	13.342	276.406
WT	824_Sample2_blk2b_gB1_sec4_islet1_024.TIF	824	30000X	B	M	16.876	188.352
WT	Sample2_824_gB1_Islet1_Cell8_033.TIF	824	30000x	B	M	17.094	215.717
WT	Sample2_824_gB1_Islet1_Cell8_033.TIF	824	30000x	B	M	17.094	220.614
WT	Sample2_824_gB1_Islet1_Cell8_033.TIF	824	30000x	A	M	17.094	244.45
WT	824_Sample2_blk2b_gB1_sec4_islet1_012.TIF	824	30000X	A	M	17.315	209.571
WT	824_Sample2_blk2b_gB1_sec4_islet1_004.TIF	824	30000X	A	M	17.396	264.829
WT	824_Sample2_blk2b_gB1_sec4_islet1_032.TIF	824	30000X	B	M	17.62	423.616
WT	824_Sample2_blk2b_gB1_sec4_islet1_012.TIF	824	30000X	A	M	19.358	345.234
WT	Sample2_824_gB1_Islet1_Cell8_033.TIF	824	30000x	A	M	21.368	219.992
WT	Sample2_824_gB1_Islet1_Cell8_033.TIF	824	30000x	A	M	21.368	251.593
WT	824_Sample2_blk2b_gB1_sec4_islet1_032.TIF	824	30000X	B	M	21.368	275.135
WT	824_Sample2_blk2b_gB1_sec4_islet1_012.TIF	824	30000X	A	M	21.643	222.62
WT	824_Sample2_blk2b_gB1_sec4_islet1_024.TIF	824	30000X	A	M	25.314	230.314
WT	824_Sample2_blk2b_gB1_sec4_islet1_004.TIF	824	30000X	A	M	25.664	205.049
WT	824_Sample2_blk2b_gB1_sec4_islet1_012.TIF	824	30000X	B	M	25.927	259.321
WT	Sample2_824_gB1_Islet1_Cell4_009.TIF	824	30000x	B	M	26.316	276.872
WT	824_Sample2_blk2b_gB1_sec4_islet1_024.TIF	824	30000X	A	M	26.684	286.804
WT	824_Sample2_blk2b_gB1_sec4_islet1_004.TIF	824	30000X	B	M	29.833	206.001
WT	824_Sample2_blk2b_gB1_sec4_islet1_016.TIF	824	30000X	A	M	33.443	253.092
WT	824_Sample2_blk2b_gB1_sec4_islet1_032.TIF	824	30000X	B	M	34.188	223.737
WT	824_Sample2_blk2b_gB1_sec4_islet1_024.TIF	824	30000X	A	M	38.205	342.161
WT	Sample2_824_gB1_Islet1_Cell8_033.TIF	824	30000x	A	M	38.462	287.313
WT	Sample2_824_gB1_Islet1_Cell8_033.TIF	824	30000x	B	M	39.4	268.959
WT	Sample2_824_gB1_Islet1_Cell4_009.TIF	824	30000x	B	M	39.474	268.118
WT	Sample2_824_gB1_Islet1_Cell4_009.TIF	824	30000x	A	M	41.377	422.899
WT	Sample2_824_gB1_Islet1_Cell8_033.TIF	824	30000x	A	M	59.829	253.905
WT	Sample2_824_gB1_Islet1_Cell8_033.TIF	824	30000x	A	M	63.53	279.874
WT	824_Sample2_blk2b_gB1_sec4_islet1_004.TIF	824	30000X	A	M	72.219	135.865
WT	Sample2_824_gB1_Islet1_Cell4_009.TIF	824	30000x	A	M	74.561	249.229
WT	824_Sample2_blk2b_gB1_sec4_islet1_032.TIF	824	30000X	B	M	76.923	296.139
WT	824_Sample2_blk2b_gB1_sec4_islet1_024.TIF	824	30000X	B	M	80.162	215.173
WT	824_Sample2_blk2b_gB1_sec4_islet1_016.TIF	824	30000X	A	M	87.626	245.66
WT	Sample2_824_gB1_Islet1_Cell8_033.TIF	824	30000x	A	M	107.179	248.824
WT	824_Sample2_blk2b_gB1_sec4_islet1_032.TIF	824	30000X	B	M	124.226	229.298
WT	824_Sample2_blk2b_gB1_sec4_islet1_012.TIF	824	30000X	A	M	130.219	238.233
WT	824_Sample2_blk2b_gB1_sec4_islet1_004.TIF	824	30000X	B	M	149.643	192.789
WT	824_Sample2_blk2b_gB1_sec4_islet1_032.TIF	824	30000X	B	M	155.323	250.1
WT	824_Sample2_blk2b_gB1_sec4_islet1_004.TIF	824	30000X	A	M	157.525	213.345
WT	Sample2_824_gB1_Islet1_Cell8_033.TIF	824	30000x	B	M	179.538	242.952
WT	824_Sample2_blk2b_gB1_sec4_islet1_012.TIF	824	30000X	A	M	199.117	274.928
WT	Sample2_824_gB1_Islet1_Cell8_033.TIF	824	30000x	B	M	199.658	177.749
WT	824_Sample2_blk2b_gB1_sec4_islet1_016.TIF	824	30000X	A	M	205.389	273.081
WT	824_Sample2_blk2b_gB1_sec4_islet1_032.TIF	824	30000X	A	M	217.991	211.528
WT	824_Sample2_blk2b_gB1_sec4_islet1_004.TIF	824	30000X	B	M	224.247	256.289
WT	Sample2_824_gB1_Islet1_Cell4_009.TIF	824	30000x	B	M	238.3	395.832
WT	Sample2_824_gB1_Islet1_Cell8_033.TIF	824	30000x	A	M	239.697	318.942
WT	824_Sample2_blk2b_gB1_sec4_islet1_016.TIF	824	30000X	B	M	252.197	257.145
WT	824_Sample2_blk2b_gB1_sec4_islet1_032.TIF	824	30000X	B	M	256.731	210.229
WT	Sample2_824_gB1_Islet1_Cell4_009.TIF	824	30000x	B	M	257.43	370.633
WT	Sample2_824_gB1_Islet1_Cell8_033.TIF	824	30000x	B	M	258.07	225.526
WT	Sample2_824_gB1_Islet1_Cell8_033.TIF	824	30000x	B	M	265.508	218.116
WT	824_Sample2_blk2b_gB1_sec4_islet1_016.TIF	824	30000X	A	M	272.696	297.053
WT	Sample2_824_gB1_Islet1_Cell8_033.TIF	824	30000x	A	M	274.704	461.538
WT	824_Sample2_blk2b_gB1_sec4_islet1_016.TIF	824	30000X	A	M	280.413	236.852
WT	Sample2_824_gB1_Islet1_Cell8_033.TIF	824	30000x	B	M	283.214	247.79
WT	824_Sample2_blk2b_gB1_sec4_islet1_032.TIF	824	30000X	B	M	294.376	344.541
WT	824_Sample2_blk2b_gB1_sec4_islet1_032.TIF	824	30000X	A	M	299.267	311.263
WT	Sample2_824_gB1_Islet1_Cell4_009.TIF	824	30000x	B	M	302.663	368.447
WT	824_Sample2_blk2b_gB1_sec4_islet1_004.TIF	824	30000X	B	M	304.242	150.769
WT	824_Sample2_blk2b_gB1_sec4_islet1_004.TIF	824	30000X	A	M	304.943	242.11
WT	824_Sample2_blk2b_gB1_sec4_islet1_032.TIF	824	30000X	A	M	311.995	291.257
WT	824_Sample2_blk2b_gB1_sec4_islet1_016.TIF	824	30000X	A	M	312.296	197.695
WT	824_Sample2_blk2b_gB1_sec4_islet1_032.TIF	824	30000X	B	M	313.834	262.395
WT	Sample2_824_gB1_Islet1_Cell8_033.TIF	824	30000x	B	M	320.627	308.167
WT	824_Sample2_blk2b_gB1_sec4_islet1_012.TIF	824	30000X	A	M	337.662	249.451
WT	824_Sample2_blk2b_gB1_sec4_islet1_032.TIF	824	30000X	B	M	342.147	307.692
WT	824_Sample2_blk2b_gB1_sec4_islet1_032.TIF	824	30000X	A	M	350.427	243.74
WT	Sample2_824_gB1_Islet1_Cell4_009.TIF	824	30000x	B	M	353.608	282.239
WT	824_Sample2_blk2b_gB1_sec4_islet1_032.TIF	824	30000X	A	M	359.076	226.011
WT	824_Sample2_blk2b_gB1_sec4_islet1_004.TIF	824	30000X	A	M	371.302	220.121
WT	824_Sample2_blk2b_gB1_sec4_islet1_032.TIF	824	30000X	A	M	376.093	255.733
WT	824_Sample2_blk2b_gB1_sec4_islet1_024.TIF	824	30000X	B	M	379.74	231.703
WT	824_Sample2_blk2b_gB1_sec4_islet1_004.TIF	824	30000X	B	M	384.306	316.543
WT	824_Sample2_blk2b_gB1_sec4_islet1_012.TIF	824	30000X	A	M	389.602	238.39
WT	824_Sample2_blk2b_gB1_sec4_islet1_012.TIF	824	30000X	A	M	403.145	260.619
WT	824_Sample2_blk2b_gB1_sec4_islet1_016.TIF	824	30000X	B	M	429.537	272.924
WT	824_Sample2_blk2b_gB1_sec4_islet1_032.TIF	824	30000X	B	M	437.57	333.771
WT	824_Sample2_blk2b_gB1_sec4_islet1_024.TIF	824	30000X	A	M	440.019	304.505
WT	824_Sample2_blk2b_gB1_sec4_islet1_024.TIF	824	30000X	B	M	441.873	270.547
WT	824_Sample2_blk2b_gB1_sec4_islet1_004.TIF	824	30000X	A	M	443.324	214.841
WT	Sample2_824_gB1_Islet1_Cell4_009.TIF	824	30000x	B	M	458.538	245.497
WT	824_Sample2_blk2b_gB1_sec4_islet1_032.TIF	824	30000X	B	M	466.126	216.646
WT	Sample2_824_gB1_Islet1_Cell8_033.TIF	824	30000x	B	M	487.648	279.743
WT	824_Sample2_blk2b_gB1_sec4_islet1_032.TIF	824	30000X	B	M	487.854	333.032
WT	824_Sample2_blk2b_gB1_sec4_islet1_004.TIF	824	30000X	A	M	488.775	214.883
WT	824_Sample2_blk2b_gB1_sec4_islet1_016.TIF	824	30000X	B	M	491.417	313.349
WT	824_Sample2_blk2b_gB1_sec4_islet1_024.TIF	824	30000X	B	M	494.082	255.419
WT	Sample2_824_gB1_Islet1_Cell4_009.TIF	824	30000x	A	M	497.551	302.854
WT	824_Sample2_blk2b_gB1_sec4_islet1_024.TIF	824	30000X	B	M	502.087	240.524
WT	824_Sample2_blk2b_gB1_sec4_islet1_012.TIF	824	30000X	A	M	506.617	260.655
WT	824_Sample2_blk2b_gB1_sec4_islet1_004.TIF	824	30000X	A	M	540.058	272.024
WT	Sample2_824_gB1_Islet1_Cell4_009.TIF	824	30000x	A	M	544.496	303.171
WT	824_Sample2_blk2b_gB1_sec4_islet1_032.TIF	824	30000X	B	M	565.138	354.727
WT	824_Sample2_blk2b_gB1_sec4_islet1_004.TIF	824	30000X	A	M	569.715	232.087
WT	824_Sample2_blk2b_gB1_sec4_islet1_032.TIF	824	30000X	A	M	577.493	347.838
WT	824_Sample2_blk2b_gB1_sec4_islet1_032.TIF	824	30000X	A	M	581.259	246.57
WT	824_Sample2_blk2b_gB1_sec4_islet1_012.TIF	824	30000X	A	M	593.024	273.013
WT	824_Sample2_blk2b_gB1_sec4_islet1_024.TIF	824	30000X	A	M	616.114	222.933
WT	Sample2_824_gB1_Islet1_Cell8_033.TIF	824	30000x	B	M	632.71	384.615
WT	Sample2_824_gB1_Islet1_Cell4_009.TIF	824	30000x	B	M	644.617	293.991
WT	824_Sample2_blk2b_gB1_sec4_islet1_004.TIF	824	30000X	A	M	653.956	244.706
WT	Sample2_824_gB1_Islet1_Cell4_009.TIF	824	30000x	B	M	747.057	201.802
WT	Sample2_824_gB1_Islet1_Cell8_033.TIF	824	30000x	B	M	753.055	346.391
WT	826_Sample4_blk4a_gD1_Islet1_010.TIF	826	30000x	B	M	15.152	175.338
WT	826_Sample4_blk4a_gD1_Islet1_014.TIF	826	30000x	A	M	15.152	272.504
WT	826_Sample4_blk4a_gD1_Islet1_040.TIF	826	30000X	B	M	16.878	325.141
WT	826_Sample4_blk4a_gD1_Islet1_003.TIF	826	30000x	B	M	17.544	246.24
WT	826_Sample4_blk4a_gD1_Islet1_021.TIF	826	30000X	B	M	18.039	210.46
WT	826_Sample4_blk4a_gD1_Islet1_003.TIF	826	30000x	A	M	18.737	180.305
WT	826_Sample4_blk4a_gD1_Islet1_010.TIF	826	30000x	B	M	19.481	190.045
WT	826_Sample4_blk4a_gD1_Islet1_003.TIF	826	30000x	A	M	19.615	319.303
WT	826_Sample4_blk4a_gD1_Islet1_003.TIF	826	30000x	B	M	19.737	328.106
WT	826_Sample4_blk4a_gD1_Islet1_040.TIF	826	30000X	B	M	25.316	292.116
WT	826_Sample4_blk4a_gD1_Islet1_040.TIF	826	30000X	A	M	25.316	320.925
WT	826_Sample4_blk4a_gD1_Islet1_040.TIF	826	30000X	A	M	25.666	329.141
WT	826_Sample4_blk4a_gD1_Islet1_033.TIF	826	30000X	B	M	25.995	295.367
WT	826_Sample4_blk4a_gD1_Islet1_021.TIF	826	30000X	A	M	26.251	203.759
WT	826_Sample4_blk4a_gD1_Islet1_021.TIF	826	30000X	B	M	26.613	270.62
WT	826_Sample4_blk4a_gD1_Islet1_040.TIF	826	30000X	B	M	29.836	287.044
WT	826_Sample4_blk4a_gD1_Islet1_014.TIF	826	30000x	B	M	30.38	255.38
WT	826_Sample4_blk4a_gD1_Islet1_021.TIF	826	30000X	A	M	30.626	256.793
WT	826_Sample4_blk4a_gD1_Islet1_003.TIF	826	30000x	A	M	30.78	249.056
WT	826_Sample4_blk4a_gD1_Islet1_024.TIF	826	30000X	B	M	31.427	279.718
WT	826_Sample4_blk4a_gD1_Islet1_040.TIF	826	30000X	B	M	33.755	236.438
WT	826_Sample4_blk4a_gD1_Islet1_010.TIF	826	30000x	A	M	34.632	308.493
WT	826_Sample4_blk4a_gD1_Islet1_024.TIF	826	30000X	A	M	35.832	267.628
WT	826_Sample4_blk4a_gD1_Islet1_043.TIF	826	30000X	A	M	37.314	269.048
WT	826_Sample4_blk4a_gD1_Islet1_024.TIF	826	30000X	A	M	37.973	260.863
WT	826_Sample4_blk4a_gD1_Islet1_010.TIF	826	30000x	B	M	38.961	238.144
WT	826_Sample4_blk4a_gD1_Islet1_024.TIF	826	30000X	B	M	40	282.843
WT	826_Sample4_blk4a_gD1_Islet1_014.TIF	826	30000x	B	M	41.126	290.729
WT	826_Sample4_blk4a_gD1_Islet1_033.TIF	826	30000X	A	M	43.581	268.595
WT	826_Sample4_blk4a_gD1_Islet1_014.TIF	826	30000x	B	M	45.506	263.696
WT	826_Sample4_blk4a_gD1_Islet1_003.TIF	826	30000x	A	M	46.261	243.461
WT	826_Sample4_blk4a_gD1_Islet1_010.TIF	826	30000x	A	M	47.668	291.18
WT	826_Sample4_blk4a_gD1_Islet1_014.TIF	826	30000x	B	M	51.948	290.172
WT	826_Sample4_blk4a_gD1_Islet1_043.TIF	826	30000X	A	M	55.592	225.791
WT	826_Sample4_blk4a_gD1_Islet1_003.TIF	826	30000x	B	M	61.443	233.581
WT	826_Sample4_blk4a_gD1_Islet1_024.TIF	826	30000X	A	M	63.635	264.286
WT	826_Sample4_blk4a_gD1_Islet1_043.TIF	826	30000X	A	M	74.811	273.365
WT	826_Sample4_blk4a_gD1_Islet1_021.TIF	826	30000X	B	M	78.752	309.768
WT	826_Sample4_blk4a_gD1_Islet1_043.TIF	826	30000X	A	M	79.053	359.58
WT	826_Sample4_blk4a_gD1_Islet1_040.TIF	826	30000X	B	M	80.169	275.525
WT	826_Sample4_blk4a_gD1_Islet1_033.TIF	826	30000X	B	M	81.197	367.124
WT	826_Sample4_blk4a_gD1_Islet1_021.TIF	826	30000X	A	M	100.627	311.155
WT	826_Sample4_blk4a_gD1_Islet1_040.TIF	826	30000X	A	M	101.354	288.929
WT	826_Sample4_blk4a_gD1_Islet1_014.TIF	826	30000x	A	M	110.411	290.334
WT	826_Sample4_blk4a_gD1_Islet1_033.TIF	826	30000X	B	M	128.49	214.571
WT	826_Sample4_blk4a_gD1_Islet1_003.TIF	826	30000x	A	M	133.79	249.673
WT	826_Sample4_blk4a_gD1_Islet1_021.TIF	826	30000X	B	M	135.699	290.903
WT	826_Sample4_blk4a_gD1_Islet1_043.TIF	826	30000X	A	M	143.294	234.878
WT	826_Sample4_blk4a_gD1_Islet1_003.TIF	826	30000x	B	M	152.897	303.123
WT	826_Sample4_blk4a_gD1_Islet1_033.TIF	826	30000X	A	M	166.667	305.847
WT	826_Sample4_blk4a_gD1_Islet1_040.TIF	826	30000X	A	M	173.047	313.517
WT	826_Sample4_blk4a_gD1_Islet1_033.TIF	826	30000X	B	M	179.691	297.584
WT	826_Sample4_blk4a_gD1_Islet1_024.TIF	826	30000X	B	M	186.72	280.599
WT	826_Sample4_blk4a_gD1_Islet1_040.TIF	826	30000X	B	M	189.873	300.883
WT	826_Sample4_blk4a_gD1_Islet1_014.TIF	826	30000x	A	M	194.853	288.147
WT	826_Sample4_blk4a_gD1_Islet1_033.TIF	826	30000X	A	M	209.445	318.942
WT	826_Sample4_blk4a_gD1_Islet1_021.TIF	826	30000X	A	M	214.558	266.343
WT	826_Sample4_blk4a_gD1_Islet1_010.TIF	826	30000x	B	M	220.779	238.066
WT	826_Sample4_blk4a_gD1_Islet1_024.TIF	826	30000X	B	M	222.622	197.365
WT	826_Sample4_blk4a_gD1_Islet1_043.TIF	826	30000X	B	M	230.79	347.047
WT	826_Sample4_blk4a_gD1_Islet1_040.TIF	826	30000X	A	M	232.068	246.502
WT	826_Sample4_blk4a_gD1_Islet1_003.TIF	826	30000x	B	M	242.431	633.909
WT	826_Sample4_blk4a_gD1_Islet1_010.TIF	826	30000x	A	M	242.511	265.14
WT	826_Sample4_blk4a_gD1_Islet1_040.TIF	826	30000X	A	M	244.762	254.312
WT	826_Sample4_blk4a_gD1_Islet1_033.TIF	826	30000X	A	M	252.173	311.116
WT	826_Sample4_blk4a_gD1_Islet1_010.TIF	826	30000x	B	M	257.575	285.714
WT	826_Sample4_blk4a_gD1_Islet1_043.TIF	826	30000X	A	M	264.944	236.861
WT	826_Sample4_blk4a_gD1_Islet1_003.TIF	826	30000x	A	M	267.58	263.58
WT	826_Sample4_blk4a_gD1_Islet1_010.TIF	826	30000x	B	M	270.597	294.897
WT	826_Sample4_blk4a_gD1_Islet1_021.TIF	826	30000X	B	M	272.137	214.558
WT	826_Sample4_blk4a_gD1_Islet1_014.TIF	826	30000x	B	M	272.805	243.744
WT	826_Sample4_blk4a_gD1_Islet1_010.TIF	826	30000x	B	M	274.892	219.729
WT	826_Sample4_blk4a_gD1_Islet1_014.TIF	826	30000x	B	M	281.419	288.537
WT	826_Sample4_blk4a_gD1_Islet1_003.TIF	826	30000x	B	M	282.903	311.125
WT	826_Sample4_blk4a_gD1_Islet1_024.TIF	826	30000X	A	M	284.444	418.935
WT	826_Sample4_blk4a_gD1_Islet1_014.TIF	826	30000x	A	M	285.788	247.625
WT	826_Sample4_blk4a_gD1_Islet1_003.TIF	826	30000x	A	M	291.7	189.207
WT	826_Sample4_blk4a_gD1_Islet1_021.TIF	826	30000X	B	M	293.262	319.143
WT	826_Sample4_blk4a_gD1_Islet1_040.TIF	826	30000X	B	M	299.608	258.626
WT	826_Sample4_blk4a_gD1_Islet1_043.TIF	826	30000X	A	M	301.265	292.461
WT	826_Sample4_blk4a_gD1_Islet1_043.TIF	826	30000X	A	M	307.934	301.068
WT	826_Sample4_blk4a_gD1_Islet1_003.TIF	826	30000x	A	M	309.72	135.983
WT	826_Sample4_blk4a_gD1_Islet1_014.TIF	826	30000x	B	M	311.959	270.225
WT	826_Sample4_blk4a_gD1_Islet1_040.TIF	826	30000X	B	M	312.265	299.608
WT	826_Sample4_blk4a_gD1_Islet1_024.TIF	826	30000X	B	M	315.224	330.716
WT	826_Sample4_blk4a_gD1_Islet1_014.TIF	826	30000x	A	M	316.913	289.704
WT	826_Sample4_blk4a_gD1_Islet1_024.TIF	826	30000X	A	M	320.031	373.571
WT	826_Sample4_blk4a_gD1_Islet1_010.TIF	826	30000x	A	M	320.609	279.38
WT	826_Sample4_blk4a_gD1_Islet1_021.TIF	826	30000X	B	M	341.37	256.942
WT	826_Sample4_blk4a_gD1_Islet1_010.TIF	826	30000x	A	M	344.265	264.318
WT	826_Sample4_blk4a_gD1_Islet1_003.TIF	826	30000x	B	M	344.745	243.885
WT	826_Sample4_blk4a_gD1_Islet1_021.TIF	826	30000X	A	M	345.661	195.122
WT	826_Sample4_blk4a_gD1_Islet1_033.TIF	826	30000X	B	M	346.813	235.043
WT	826_Sample4_blk4a_gD1_Islet1_003.TIF	826	30000x	B	M	356.992	304.896
WT	826_Sample4_blk4a_gD1_Islet1_010.TIF	826	30000x	B	M	357.143	204.749
WT	826_Sample4_blk4a_gD1_Islet1_021.TIF	826	30000X	B	M	357.613	270.585
WT	826_Sample4_blk4a_gD1_Islet1_033.TIF	826	30000X	A	M	359	275.135
WT	826_Sample4_blk4a_gD1_Islet1_014.TIF	826	30000x	B	M	363.694	212.011
WT	826_Sample4_blk4a_gD1_Islet1_043.TIF	826	30000X	A	M	365.86	296.13
WT	826_Sample4_blk4a_gD1_Islet1_043.TIF	826	30000X	A	M	382.501	285.639
WT	826_Sample4_blk4a_gD1_Islet1_040.TIF	826	30000X	A	M	384.059	294.574
WT	826_Sample4_blk4a_gD1_Islet1_043.TIF	826	30000X	B	M	384.679	249.979
WT	826_Sample4_blk4a_gD1_Islet1_040.TIF	826	30000X	A	M	386.966	270.327
WT	826_Sample4_blk4a_gD1_Islet1_043.TIF	826	30000X	A	M	393.501	246.55
WT	826_Sample4_blk4a_gD1_Islet1_010.TIF	826	30000x	A	M	402.621	286.901
WT	826_Sample4_blk4a_gD1_Islet1_014.TIF	826	30000x	A	M	405.045	287.561
WT	826_Sample4_blk4a_gD1_Islet1_010.TIF	826	30000x	A	M	415.675	275.028
WT	826_Sample4_blk4a_gD1_Islet1_010.TIF	826	30000x	A	M	424.248	233.456
WT	826_Sample4_blk4a_gD1_Islet1_010.TIF	826	30000x	A	M	437.877	282.316
WT	826_Sample4_blk4a_gD1_Islet1_010.TIF	826	30000x	B	M	461.039	256.153
WT	826_Sample4_blk4a_gD1_Islet1_010.TIF	826	30000x	B	M	474.105	323.845
WT	826_Sample4_blk4a_gD1_Islet1_024.TIF	826	30000X	B	M	475.576	213.703
WT	826_Sample4_blk4a_gD1_Islet1_003.TIF	826	30000x	A	M	480.284	250.01
WT	826_Sample4_blk4a_gD1_Islet1_040.TIF	826	30000X	B	M	497.908	230.335
WT	826_Sample4_blk4a_gD1_Islet1_003.TIF	826	30000x	B	M	507.192	305.864
WT	826_Sample4_blk4a_gD1_Islet1_040.TIF	826	30000X	A	M	514.785	312.35
WT	826_Sample4_blk4a_gD1_Islet1_024.TIF	826	30000X	A	M	515.632	360.027
WT	826_Sample4_blk4a_gD1_Islet1_014.TIF	826	30000x	A	M	521.717	285.714
WT	826_Sample4_blk4a_gD1_Islet1_021.TIF	826	30000X	A	M	525.03	176.962
WT	826_Sample4_blk4a_gD1_Islet1_043.TIF	826	30000X	A	M	525.876	240.979
WT	826_Sample4_blk4a_gD1_Islet1_014.TIF	826	30000x	A	M	536.836	335.561
WT	826_Sample4_blk4a_gD1_Islet1_010.TIF	826	30000x	B	M	541.126	257.494
WT	826_Sample4_blk4a_gD1_Islet1_043.TIF	826	30000X	A	M	544.894	290.574
WT	826_Sample4_blk4a_gD1_Islet1_024.TIF	826	30000X	A	M	546.739	422.246
WT	826_Sample4_blk4a_gD1_Islet1_033.TIF	826	30000X	B	M	547.159	226.536
WT	826_Sample4_blk4a_gD1_Islet1_033.TIF	826	30000X	A	M	560.416	302.182
WT	826_Sample4_blk4a_gD1_Islet1_014.TIF	826	30000x	B	M	560.711	243.591
WT	826_Sample4_blk4a_gD1_Islet1_003.TIF	826	30000x	B	M	561.511	199.561
WT	826_Sample4_blk4a_gD1_Islet1_014.TIF	826	30000x	B	M	571.465	243.696
WT	826_Sample4_blk4a_gD1_Islet1_021.TIF	826	30000X	A	M	573.205	258.168
WT	826_Sample4_blk4a_gD1_Islet1_024.TIF	826	30000X	B	M	577.932	271.111
WT	826_Sample4_blk4a_gD1_Islet1_040.TIF	826	30000X	A	M	578.121	253.481
WT	826_Sample4_blk4a_gD1_Islet1_014.TIF	826	30000x	A	M	591.008	227.314
WT	826_Sample4_blk4a_gD1_Islet1_010.TIF	826	30000x	B	M	597.501	228.762
WT	826_Sample4_blk4a_gD1_Islet1_040.TIF	826	30000X	B	M	599.216	303.915
WT	826_Sample4_blk4a_gD1_Islet1_043.TIF	826	30000X	A	M	626.032	245.79
WT	826_Sample4_blk4a_gD1_Islet1_021.TIF	826	30000X	B	M	643.378	240.79
WT	826_Sample4_blk4a_gD1_Islet1_014.TIF	826	30000x	B	M	677.544	264.078
WT	826_Sample4_blk4a_gD1_Islet1_003.TIF	826	30000x	B	M	684.211	301.453
WT	824_Sample2_blk2b_gB1_sec4_islet1_005.TIF	824	30000X	A	M	81.309	220.251
WT	824_Sample2_blk2b_gB1_sec4_islet1_005.TIF	824	30000X	A	M	151.77	320.826
WT	824_Sample2_blk2b_gB1_sec4_islet1_005.TIF	824	30000X	A	M	482.911	216.667
WT	824_Sample2_blk2b_gB1_sec4_islet1_005.TIF	824	30000X	A	M	17.227	214.964
WT	824_Sample2_blk2b_gB1_sec4_islet1_005.TIF	824	30000X	A	M	549.249	317.277
WT	824_Sample2_blk2b_gB1_sec4_islet1_005.TIF	824	30000X	A	M	554.346	305.563
WT	824_Sample2_blk2b_gB1_sec4_islet1_005.TIF	824	30000X	A	M	470.183	274.679
WT	824_Sample2_blk2b_gB1_sec4_islet1_005.TIF	824	30000X	A	M	106.259	273.513
WT	824_Sample2_blk2b_gB1_sec4_islet1_005.TIF	824	30000X	A	M	481.457	279.229
WT	824_Sample2_blk2b_gB1_sec4_islet1_005.TIF	824	30000X	B	M	10.684	292.634
WT	824_Sample2_blk2b_gB1_sec4_islet1_005.TIF	824	30000X	B	M	29.915	288.849
WT	824_Sample2_blk2b_gB1_sec4_islet1_005.TIF	824	30000X	B	M	252.58	234.693
WT	824_Sample2_blk2b_gB1_sec4_islet1_005.TIF	824	30000X	B	M	569.169	365.609
WT	824_Sample2_blk2b_gB1_sec4_islet1_005.TIF	824	30000X	B	M	557.758	362.946
WT	824_Sample2_blk2b_gB1_sec4_islet1_005.TIF	824	30000X	B	M	273.504	268.662
WT	824_Sample2_blk2b_gB1_sec4_islet1_005.TIF	824	30000X	B	M	269.265	283.359
WT	824_Sample2_blk2b_gB1_sec4_islet1_005.TIF	824	30000X	B	M	34.255	288.786
WT	824_Sample2_blk2b_gB1_sec4_islet1_027.TIF	824	30000X	A	M	144.099	436.384
WT	824_Sample2_blk2b_gB1_sec4_islet1_027.TIF	824	30000X	A	M	22.818	213.395
WT	824_Sample2_blk2b_gB1_sec4_islet1_027.TIF	824	30000X	A	M	254.458	325.486
WT	824_Sample2_blk2b_gB1_sec4_islet1_027.TIF	824	30000X	A	M	484.841	215.488
WT	824_Sample2_blk2b_gB1_sec4_islet1_027.TIF	824	30000X	A	M	262.925	210.269
WT	824_Sample2_blk2b_gB1_sec4_islet1_027.TIF	824	30000X	A	M	580.524	235.179
WT	824_Sample2_blk2b_gB1_sec4_islet1_027.TIF	824	30000X	A	M	383.48	240.977
WT	824_Sample2_blk2b_gB1_sec4_islet1_027.TIF	824	30000X	A	M	531.797	279.95
WT	824_Sample2_blk2b_gB1_sec4_islet1_027.TIF	824	30000X	A	M	242.647	252.972
WT	824_Sample2_blk2b_gB1_sec4_islet1_027.TIF	824	30000X	A	M	565.027	311.794
WT	824_Sample2_blk2b_gB1_sec4_islet1_027.TIF	824	30000X	A	M	22.119	335.067
WT	824_Sample2_blk2b_gB1_sec4_islet1_027.TIF	824	30000X	A	M	13.399	191.781
WT	824_Sample2_blk2b_gB1_sec4_islet1_027.TIF	824	30000X	A	M	17.471	273.009
WT	824_Sample2_blk2b_gB1_sec4_islet1_027.TIF	824	30000X	A	M	585.727	221.284
WT	824_Sample2_blk2b_gB1_sec4_islet1_027.TIF	824	30000X	B	M	224.946	253.123
WT	824_Sample2_blk2b_gB1_sec4_islet1_027.TIF	824	30000X	B	M	483.278	187.796
WT	824_Sample2_blk2b_gB1_sec4_islet1_027.TIF	824	30000X	B	M	455.587	254.678
WT	824_Sample2_blk2b_gB1_sec4_islet1_027.TIF	824	30000X	B	M	129.671	207.519
WT	824_Sample2_blk2b_gB1_sec4_islet1_027.TIF	824	30000X	B	M	525.428	320.168
WT	824_Sample2_blk2b_gB1_sec4_islet1_027.TIF	824	30000X	B	M	424.258	229.303
WT	824_Sample2_blk2b_gB1_sec4_islet1_027.TIF	824	30000X	B	M	25.424	169.611
WT	824_Sample2_blk2b_gB1_sec4_islet1_029.TIF	824	30000X	A	M	354.939	213.675
WT	824_Sample2_blk2b_gB1_sec4_islet1_029.TIF	824	30000X	A	M	706.939	218.179
WT	824_Sample2_blk2b_gB1_sec4_islet1_029.TIF	824	30000X	A	M	56.574	255.563
WT	824_Sample2_blk2b_gB1_sec4_islet1_029.TIF	824	30000X	A	M	32.335	255.053
WT	824_Sample2_blk2b_gB1_sec4_islet1_029.TIF	824	30000X	A	M	33.171	167.159
WT	824_Sample2_blk2b_gB1_sec4_islet1_029.TIF	824	30000X	A	M	94.405	316.218
WT	824_Sample2_blk2b_gB1_sec4_islet1_029.TIF	824	30000X	A	M	17.094	238.284
WT	824_Sample2_blk2b_gB1_sec4_islet1_029.TIF	824	30000X	B	M	90.655	162.393
WT	824_Sample2_blk2b_gB1_sec4_islet1_029.TIF	824	30000X	B	M	400.463	298.201
WT	824_Sample2_blk2b_gB1_sec4_islet1_029.TIF	824	30000X	B	M	245.206	273.805
WT	824_Sample2_blk2b_gB1_sec4_islet1_029.TIF	824	30000X	B	M	273.304	234.196
WT	824_Sample2_blk2b_gB1_sec4_islet1_029.TIF	824	30000X	B	M	64.138	447.903
WT	824_Sample2_blk2b_gB1_sec4_islet1_029.TIF	824	30000X	B	M	513.461	227.942
WT	824_Sample2_blk2b_gB1_sec4_islet1_029.TIF	824	30000X	B	M	57.692	385.149
WT	824_Sample2_blk2b_gB1_sec4_islet1_029.TIF	824	30000X	B	M	143.338	294.903
WT	824_Sample2_blk2b_gB1_sec4_islet1_030.TIF	824	30000X	A	M	5.992	265.677
WT	824_Sample2_blk2b_gB1_sec4_islet1_030.TIF	824	30000X	A	M	309.786	164.123
WT	824_Sample2_blk2b_gB1_sec4_islet1_030.TIF	824	30000X	A	M	315.678	180.135
WT	824_Sample2_blk2b_gB1_sec4_islet1_030.TIF	824	30000X	A	M	76.536	275.147
WT	824_Sample2_blk2b_gB1_sec4_islet1_030.TIF	824	30000X	A	M	506.427	258.136
WT	824_Sample2_blk2b_gB1_sec4_islet1_030.TIF	824	30000X	A	M	69.883	333.281
WT	824_Sample2_blk2b_gB1_sec4_islet1_030.TIF	824	30000X	A	M	280.63	241.563
WT	824_Sample2_blk2b_gB1_sec4_islet1_030.TIF	824	30000X	B	M	161.073	300.16
WT	824_Sample2_blk2b_gB1_sec4_islet1_030.TIF	824	30000X	B	M	512.751	298.729
WT	824_Sample2_blk2b_gB1_sec4_islet1_030.TIF	824	30000X	B	M	34.228	331.187
WT	824_Sample2_blk2b_gB1_sec4_islet1_031.TIF	824	30000X	A	M	16.666	239.503
WT	824_Sample2_blk2b_gB1_sec4_islet1_031.TIF	824	30000X	A	M	279.902	93.747
WT	824_Sample2_blk2b_gB1_sec4_islet1_031.TIF	824	30000X	A	M	10.416	229.197
WT	824_Sample2_blk2b_gB1_sec4_islet1_031.TIF	824	30000X	A	M	641.675	259.339
WT	824_Sample2_blk2b_gB1_sec4_islet1_031.TIF	824	30000X	A	M	329.162	302.425
WT	824_Sample2_blk2b_gB1_sec4_islet1_031.TIF	824	30000X	A	M	27.95	259.037
WT	824_Sample2_blk2b_gB1_sec4_islet1_031.TIF	824	30000X	A	M	225.609	336.335
WT	824_Sample2_blk2b_gB1_sec4_islet1_031.TIF	824	30000X	A	M	69.626	226.396
WT	824_Sample2_blk2b_gB1_sec4_islet1_033.TIF	824	30000X	A	M	396.209	372.303
WT	824_Sample2_blk2b_gB1_sec4_islet1_033.TIF	824	30000X	A	M	179.223	334.323
WT	824_Sample2_blk2b_gB1_sec4_islet1_033.TIF	824	30000X	A	M	244.747	175.86
WT	824_Sample2_blk2b_gB1_sec4_islet1_033.TIF	824	30000X	A	M	112.607	232.482
WT	824_Sample2_blk2b_gB1_sec4_islet1_033.TIF	824	30000X	A	M	260.731	342.048
WT	824_Sample2_blk2b_gB1_sec4_islet1_033.TIF	824	30000X	A	M	312.505	298.308
WT	824_Sample2_blk2b_gB1_sec4_islet1_033.TIF	824	30000X	B	M	560.348	184.334
WT	824_Sample2_blk2b_gB1_sec4_islet1_033.TIF	824	30000X	B	M	8.475	226.815
WT	824_Sample2_blk2b_gB1_sec4_islet1_033.TIF	824	30000X	B	M	612.284	294.316
WT	824_Sample2_blk2b_gB1_sec4_islet1_033.TIF	824	30000X	B	M	82.273	162.405
WT	824_Sample2_blk2b_gB1_sec4_islet1_033.TIF	824	30000X	B	M	475.417	193.355
WT	824_Sample2_blk2b_gB1_sec4_islet1_033.TIF	824	30000X	B	M	470.329	260.826
WT	824_Sample2_blk2b_gB1_sec4_islet1_033.TIF	824	30000X	B	M	188.987	261.83
WT	824_Sample2_blk2b_gB1_sec4_islet1_033.TIF	824	30000X	B	M	319.922	207.075
WT	824_Sample2_blk2b_gB1_sec4_islet1_033.TIF	824	30000X	B	M	14.981	251.003
WT	Sample1_822_gA1_Islet1_Cell1_009.TIF	822	30000X	A	M	245.763	200.478
WT	Sample1_822_gA1_Islet1_Cell1_009.TIF	822	30000X	A	M	432.39	212.245
WT	Sample1_822_gA1_Islet1_Cell1_009.TIF	822	30000X	A	M	23.305	201.55
WT	Sample1_822_gA1_Islet1_Cell1_009.TIF	822	30000X	A	M	245.799	205.858
WT	Sample1_822_gA1_Islet1_Cell1_009.TIF	822	30000X	A	M	444.961	315.934
WT	Sample1_822_gA1_Islet1_Cell1_009.TIF	822	30000X	A	M	627.122	247.881
WT	Sample1_822_gA1_Islet1_Cell1_009.TIF	822	30000X	A	M	243.644	206.391
WT	Sample1_822_gA1_Islet1_Cell1_009.TIF	822	30000X	A	M	36.017	272.062
WT	Sample1_822_gA1_Islet1_Cell1_009.TIF	822	30000X	A	M	25.424	297.366
WT	Sample1_822_gA1_Islet1_Cell1_009.TIF	822	30000X	A	M	108.383	263.888
WT	Sample1_822_gA1_Islet1_Cell2_010.TIF	822	30000X	A	M	408.585	217.363
WT	Sample1_822_gA1_Islet1_Cell2_010.TIF	822	30000X	A	M	397.259	302.419
WT	Sample1_822_gA1_Islet1_Cell2_010.TIF	822	30000X	A	M	63.34	322.361
WT	Sample1_822_gA1_Islet1_Cell2_010.TIF	822	30000X	A	M	449.894	253.785
WT	Sample1_822_gA1_Islet1_Cell2_010.TIF	822	30000X	A	M	67.75	389.54
WT	Sample1_822_gA1_Islet1_Cell2_010.TIF	822	30000X	A	M	462.419	276.45
WT	Sample1_822_gA1_Islet1_Cell2_010.TIF	822	30000X	A	M	14.706	261.797
WT	Sample1_822_gA1_Islet1_Cell2_010.TIF	822	30000X	A	M	218.093	262.605
WT	Sample1_822_gA1_Islet1_Cell2_010.TIF	822	30000X	A	M	193.38	318.587
WT	Sample1_822_gA1_Islet1_Cell2_010.TIF	822	30000X	A	M	31.513	224.711
WT	Sample1_822_gA1_Islet2_Cell1_003.TIF	822	30000X	A	M	119.91	260.841
WT	Sample1_822_gA1_Islet2_Cell1_003.TIF	822	30000X	A	M	13.975	287.007
WT	Sample1_822_gA1_Islet2_Cell1_003.TIF	822	30000X	A	M	314.324	218.99
WT	Sample1_822_gA1_Islet2_Cell1_003.TIF	822	30000X	A	M	505.443	244.444
WT	Sample1_822_gA1_Islet2_Cell1_003.TIF	822	30000X	A	M	15.166	227.238
WT	Sample1_822_gA1_Islet2_Cell1_003.TIF	822	30000X	A	M	591.507	324.995
WT	Sample1_822_gA1_Islet2_Cell1_003.TIF	822	30000X	A	M	214.485	306.523
WT	Sample1_822_gA1_Islet2_Cell1_003.TIF	822	30000X	A	M	448.211	281.433
WT	Sample1_822_gA1_Islet2_Cell1_003.TIF	822	30000X	A	M	24.384	271.72
WT	Sample1_822_gA1_Islet2_Cell1_008.TIF	822	30000X	A	M	285.343	258.403
WT	Sample1_822_gA1_Islet2_Cell1_008.TIF	822	30000X	A	M	25.385	226.433
WT	Sample1_822_gA1_Islet2_Cell1_008.TIF	822	30000X	A	M	33.217	195.423
WT	Sample1_822_gA1_Islet2_Cell1_008.TIF	822	30000X	A	M	117.666	174.066
WT	Sample1_822_gA1_Islet2_Cell1_008.TIF	822	30000X	A	M	385.148	325.8
WT	Sample1_822_gA1_Islet2_Cell1_008.TIF	822	30000X	A	M	165.1	271.757
WT	Sample1_822_gA1_Islet2_Cell1_008.TIF	822	30000X	A	M	680.118	250.318
WT	Sample1_822_gA1_Islet2_Cell1_011.TIF	822	30000X	A	M	27.624	265.042
WT	Sample1_822_gA1_Islet2_Cell1_011.TIF	822	30000X	A	M	172.289	223.223
WT	Sample1_822_gA1_Islet2_Cell1_011.TIF	822	30000X	A	M	15.424	252.546
WT	Sample1_822_gA1_Islet2_Cell1_011.TIF	822	30000X	A	M	582.874	252.626
WT	Sample1_822_gA1_Islet2_Cell1_011.TIF	822	30000X	A	M	411.459	255.022
WT	Sample1_822_gA1_Islet2_Cell1_011.TIF	822	30000X	A	M	12.712	236.502
WT	Sample1_822_gA1_Islet2_Cell1_011.TIF	822	30000X	A	M	294.56	247.89
WT	Sample1_822_gA1_Islet2_Cell1_011.TIF	822	30000X	A	M	109.454	262.481
WT	Sample1_822_gA1_Islet2_Cell1_011.TIF	822	30000X	A	M	337.882	179.498
WT	Sample1_822_gA1_Islet2_Cell1_011.TIF	822	30000X	A	M	374.826	254.881
WT	Sample1_822_gA1_Islet2_Cell1_011.TIF	822	30000X	A	M	44.239	225.653
WT	Sample1_822_gA1_Islet2_Cell1_011.TIF	822	30000X	A	M	17.081	293.216
WT	Sample1_822_gA1_Islet2_Cell2_006.TIF	822	30000X	A	M	375.136	303.222
WT	Sample1_822_gA1_Islet2_Cell2_006.TIF	822	30000X	A	M	80.198	254.696
WT	Sample1_822_gA1_Islet2_Cell2_006.TIF	822	30000X	A	M	197.436	227.319
WT	Sample1_822_gA1_Islet2_Cell2_006.TIF	822	30000X	A	M	180.278	304.138
WT	Sample1_822_gA1_Islet2_Cell2_006.TIF	822	30000X	A	M	10.803	329.579
WT	Sample1_822_gA1_Islet2_Cell2_007.TIF	822	30000X	A	M	245.978	278.462
WT	Sample1_822_gA1_Islet2_Cell2_007.TIF	822	30000X	A	M	10.712	268.661
WT	Sample1_822_gA1_Islet2_Cell2_007.TIF	822	30000X	A	M	361.345	205.077
WT	Sample1_822_gA1_Islet2_Cell2_007.TIF	822	30000X	A	M	226.9	256.973
WT	Sample1_822_gA1_Islet2_Cell2_007.TIF	822	30000X	A	M	368.373	277.032
WT	Sample1_822_gA1_Islet2_Cell2_007.TIF	822	30000X	A	M	76.096	231.674
WT	Sample1_822_gA1_Islet2_Cell2_007.TIF	822	30000X	A	M	195.683	240.828
WT	Sample1_822_gA1_Islet2_Cell2_010.TIF	822	30000X	A	M	500.639	297.19
WT	Sample1_822_gA1_Islet2_Cell2_010.TIF	822	30000X	A	M	151.764	297.827
WT	Sample1_822_gA1_Islet2_Cell2_010.TIF	822	30000X	A	M	8.547	256.623
WT	Sample1_822_gA1_Islet2_Cell2_010.TIF	822	30000X	A	M	15.109	440.238
WT	Sample1_822_gA1_Islet2_Cell2_010.TIF	822	30000X	A	M	8.547	267.938
WT	Sample1_822_gA1_Islet2_Cell2_010.TIF	822	30000X	A	M	371.837	314.098
WT	Sample1_822_gA1_Islet2_Cell2_010.TIF	822	30000X	A	M	23.889	213.347
WT	Sample1_822_gA1_Islet2_Cell2_010.TIF	822	30000X	B	M	343.267	222.224
WT	Sample1_822_gA1_Islet2_Cell2_010.TIF	822	30000X	B	M	22.308	260.989
WT	Sample1_822_gA1_Islet2_Cell3_006.TIF	822	30000X	A	M	282.424	289.255
WT	Sample1_822_gA1_Islet2_Cell3_006.TIF	822	30000X	A	M	243.607	195.203
WT	Sample1_822_gA1_Islet2_Cell3_006.TIF	822	30000X	A	M	464.002	299.149
WT	Sample1_822_gA1_Islet2_Cell3_006.TIF	822	30000X	A	M	83.948	274.812
WT	Sample1_822_gA1_Islet2_Cell3_006.TIF	822	30000X	A	M	155.832	239.416
WT	Sample1_822_gA1_Islet2_Cell3_006.TIF	822	30000X	A	M	187.21	280.342
WT	Sample1_822_gA1_Islet2_Cell3_006.TIF	822	30000X	A	M	222.71	269.201
WT	Sample1_822_gA1_Islet2_Cell3_006.TIF	822	30000X	A	M	684.404	357.75
WT	Sample1_822_gA1_Islet2_Cell3_006.TIF	822	30000X	A	M	252.128	249.281
WT	Sample1_822_gA1_Islet2_Cell3_006.TIF	822	30000X	A	M	690.678	241.525
WT	Sample1_822_gA1_Islet2_Cell3_006.TIF	822	30000X	A	M	511.454	309.938
WT	Sample1_822_gA1_Islet2_Cell3_006.TIF	822	30000X	A	M	298.796	247.301
WT	Sample1_822_gA1_Islet2_Cell3_007.TIF	822	30000X	A	M	162.259	283.341
WT	Sample1_822_gA1_Islet2_Cell3_007.TIF	822	30000X	A	M	505.705	253.457
WT	Sample1_822_gA1_Islet2_Cell3_007.TIF	822	30000X	A	M	670.95	339.353
WT	Sample1_822_gA1_Islet2_Cell3_007.TIF	822	30000X	A	M	273.425	259.448
WT	Sample1_822_gA1_Islet2_Cell3_007.TIF	822	30000X	A	M	23.011	275.284
WT	Sample1_822_gA1_Islet2_Cell3_007.TIF	822	30000X	A	M	256.284	290.571
WT	Sample1_822_gA1_Islet2_Cell3_007.TIF	822	30000X	A	M	60.417	253.046
WT	Sample1_822_gA1_Islet2_Cell3_007.TIF	822	30000X	A	M	43.8	264.78
WT	Sample1_822_gA1_Islet2_Cell3_007.TIF	822	30000X	A	M	400.022	240.668
WT	Sample1_822_gA1_Islet2_Cell3_007.TIF	822	30000X	A	M	247.925	264.87
WT	Sample1_822_gA1_Islet2_Cell3_007.TIF	822	30000X	B	M	23.011	162.513
WT	Sample1_822_gA1_Islet2_Cell3_007.TIF	822	30000X	B	M	409.374	257.197
WT	Sample1_822_gA1_Islet2_Cell3_007.TIF	822	30000X	B	M	292.41	203.624
WT	Sample1_822_gA1_Islet2_Cell3_007.TIF	822	30000X	B	M	16.796	156.264
WT	Sample1_822_gA1_Islet2_Cell3_007.TIF	822	30000X	B	M	14.731	276.699
WT	Sample1_822_gA1_Islet2_Cell3_007.TIF	822	30000X	B	M	260.317	198.977
WT	Sample1_822_gA1_Islet2_Cell3_007.TIF	822	30000X	B	M	521.57	322.923
WT	Sample1_822_gA1_Islet2_Cell3_007.TIF	822	30000X	B	M	50	173.768
WT	Sample1_822_gA1_Islet2_Cell3_007.TIF	822	30000X	B	M	264.657	286.055
WT	Sample1_822_gA1_Islet2_Cell3_007.TIF	822	30000X	B	M	12.672	178.146
WT	Sample1_822_gA1_Islet2_Cell3_007.TIF	822	30000X	B	M	153.504	173.93
WT	Sample1_822_gA1_Islet2_Cell3_007.TIF	822	30000X	B	M	75	244.559
WT	Sample1_822_gA1_Islet2_Cell3_007.TIF	822	30000X	B	M	431.27	310.759
WT	Sample1_822_gA1_Islet2_Cell3_007.TIF	822	30000X	B	M	605.086	289066
WT	Sample1_822_gA1_Islet2_Cell3_007.TIF	822	30000X	B	M	25	266.675
WT	Sample1_822_gA1_Islet2_Cell4_002.TIF	822	30000X	A	M	250.179	287.689
WT	Sample1_822_gA1_Islet2_Cell4_002.TIF	822	30000X	A	M	65.812	202.963
WT	Sample1_822_gA1_Islet2_Cell4_002.TIF	822	30000X	A	M	287.303	237.705
WT	Sample1_822_gA1_Islet2_Cell4_002.TIF	822	30000X	A	M	57.241	252.118
WT	Sample1_822_gA1_Islet2_Cell4_002.TIF	822	30000X	A	M	416.798	288.133
WT	Sample1_822_gA1_Islet2_Cell4_002.TIF	822	30000X	A	M	523.393	360.779
WT	Sample1_822_gA1_Islet2_Cell4_002.TIF	822	30000X	A	M	258.778	216.519
WT	Sample1_822_gA1_Islet2_Cell4_002.TIF	822	30000X	A	M	425.964	289.872
WT	Sample1_822_gA1_Islet2_Cell4_002.TIF	822	30000X	A	M	69.945	259.02
WT	Sample1_822_gA1_Islet2_Cell4_002.TIF	822	30000X	A	M	434.492	298.049
WT	Sample1_822_gA1_Islet2_Cell4_002.TIF	822	30000X	A	M	163.802	243.35
WT	Sample1_822_gA1_Islet2_Cell4_002.TIF	822	30000X	A	M	180.278	265.709
WT	Sample1_822_gA1_Islet2_Cell4_002.TIF	822	30000X	B	M	47.373	248.081
WT	Sample1_822_gA1_Islet2_Cell4_002.TIF	822	30000X	B	M	288.195	307.375
WT	Sample1_822_gA1_Islet2_Cell4_002.TIF	822	30000X	B	M	22.118	171.015
WT	Sample1_822_gA1_Islet2_Cell4_002.TIF	822	30000X	B	M	175.289	176.961
WT	Sample1_822_gA1_Islet2_Cell4_002.TIF	822	30000X	B	M	93.817	259.341
WT	Sample1_822_gA1_Islet2_Cell4_002.TIF	822	30000X	B	M	423.904	275.446
WT	Sample1_822_gA1_Islet2_Cell4_002.TIF	822	30000X	B	M	608.121	262.839
WT	Sample1_822_gA1_Islet2_Cell4_002.TIF	822	30000X	B	M	36.264	240.334
WT	Sample1_822_gA1_Islet2_Cell4_002.TIF	822	30000X	B	M	41.623	261.555
WT	Sample1_822_gA1_Islet2_Cell4_002.TIF	822	30000X	B	M	468.132	319.089
WT	Sample1_822_gA1_Islet2_Cell4_002.TIF	822	30000X	B	M	71.468	255.856
WT	Sample1_822_gA1_Islet2_Cell4_007.TIF	822	30000X	A	M	263.011	271.329
WT	Sample1_822_gA1_Islet2_Cell4_007.TIF	822	30000X	A	M	204.571	248.696
WT	Sample1_822_gA1_Islet2_Cell4_007.TIF	822	30000X	A	M	17.241	214.35
WT	Sample1_822_gA1_Islet2_Cell4_007.TIF	822	30000X	A	M	489.457	209.096
WT	Sample1_822_gA1_Islet2_Cell4_007.TIF	822	30000X	A	M	239.467	293.111
WT	Sample1_822_gA1_Islet2_Cell4_007.TIF	822	30000X	A	M	19.87	270.257
WT	Sample1_822_gA1_Islet2_Cell4_007.TIF	822	30000X	A	M	312.767	225.316
WT	Sample1_822_gA1_Islet2_Cell4_007.TIF	822	30000X	A	M	39.328	165.962
WT	Sample1_822_gA1_Islet2_Cell4_007.TIF	822	30000X	A	M	102.41	254.867
WT	Sample1_822_gA1_Islet2_Cell4_007.TIF	822	30000X	A	M	103.65	372.196
WT	Sample1_822_gA1_Islet2_Cell4_007.TIF	822	30000X	A	M	15.086	252.992
WT	Sample1_822_gA1_Islet2_Cell5_006.TIF	822	30000X	A	M	480.434	298.265
WT	Sample1_822_gA1_Islet2_Cell5_006.TIF	822	30000X	A	M	299.294	232.757
WT	Sample1_822_gA1_Islet2_Cell5_006.TIF	822	30000X	A	M	21.183	231.52
WT	Sample1_822_gA1_Islet2_Cell5_006.TIF	822	30000X	A	M	29.958	248.208
WT	Sample1_822_gA1_Islet2_Cell5_006.TIF	822	30000X	A	M	360.124	261.596
WT	Sample1_822_gA1_Islet2_Cell5_006.TIF	822	30000X	A	M	18.099	335.488
WT	Sample1_822_gA1_Islet2_Cell5_006.TIF	822	30000X	A	M	568.481	206.166
WT	Sample1_822_gA1_Islet2_Cell7_003.TIF	822	30000X	A	M	100.632	228.423
WT	Sample1_822_gA1_Islet2_Cell7_003.TIF	822	30000X	A	M	179.538	209.293
WT	Sample1_822_gA1_Islet2_Cell7_003.TIF	822	30000X	A	M	42.948	200.457
WT	Sample1_822_gA1_Islet2_Cell7_003.TIF	822	30000X	A	M	164.876	215.981
WT	Sample1_822_gA1_Islet2_Cell7_003.TIF	822	30000X	B	M	23.504	243.627
WT	Sample1_822_gA1_Islet2_Cell7_003.TIF	822	30000X	B	M	186.094	155.558
WT	Sample1_822_gA1_Islet2_Cell7_003.TIF	822	30000X	B	M	83.361	236.099
WT	Sample1_822_gA1_Islet2_Cell7_003.TIF	822	30000X	B	M	301.282	277.786
WT	Sample1_822_gA1_Islet2_Cell7_003.TIF	822	30000X	B	M	137.169	249.598
WT	Sample1_822_gA1_Islet2_Cell7_003.TIF	822	30000X	B	M	61.966	197.323
WT	Sample1_822_gA1_Islet2_Cell7_003.TIF	822	30000X	B	M	547.213	232.994
WT	Sample1_822_gA1_Islet2_Cell7_003.TIF	822	30000X	B	M	166.68	325.362
WT	Sample1_822_gA1_Islet2_Cell7_003.TIF	822	30000X	B	M	15.109	205.673
WT	Sample1_822_gA1_Islet2_Cell7_003.TIF	822	30000X	B	M	28.508	269.756
WT	Sample1_822_gA1_Islet2_Cell7_003.TIF	822	30000X	B	M	287.669	242.585
WT	Sample1_822_gA1_Islet2_Cell7_003.TIF	822	30000X	B	M	34.188	253.95
WT	Sample1_822_gA1_Islet2_Cell7_004.TIF	822	30000X	A	M	119.844	205.676
WT	Sample1_822_gA1_Islet2_Cell7_004.TIF	822	30000X	A	M	446.43	282.056
WT	Sample1_822_gA1_Islet2_Cell7_004.TIF	822	30000X	A	M	479.377	348.587
WT	Sample1_822_gA1_Islet2_Cell7_004.TIF	822	30000X	A	M	580.982	328.385
WT	Sample1_822_gA1_Islet2_Cell7_004.TIF	822	30000X	A	M	238.082	347.548
WT	Sample1_822_gA1_Islet2_Cell7_004.TIF	822	30000X	A	M	557.864	281.801
WT	Sample1_822_gA1_Islet2_Cell7_004.TIF	822	30000X	B	M	26.205	271.854
WT	Sample1_822_gA1_Islet2_Cell7_004.TIF	822	30000X	B	M	38.193	255.496
WT	Sample1_822_gA1_Islet2_Cell7_004.TIF	822	30000X	B	M	356.65	324.639
WT	Sample1_822_gA1_Islet2_Cell7_004.TIF	822	30000X	B	M	351.784	309.079
WT	Sample1_822_gA1_Islet2_Cell7_004.TIF	822	30000X	B	M	40.751	223.908
WT	Sample1_822_gA1_Islet2_Cell7_004.TIF	822	30000X	B	M	40.475	275.422
WT	Sample1_822_gA1_Islet2_Cell7_004.TIF	822	30000X	B	M	271.309	270.754
WT	Sample1_822_gA1_Islet2_Cell7_004.TIF	822	30000X	B	M	84.743	245.617
WT	Sample1_822_gA1_Islet2_Cell7_004.TIF	822	30000X	B	M	290.313	208.622
WT	Sample1_822_gA1_Islet2_Cell7_004.TIF	822	30000X	B	M	337.544	273.369
WT	Sample1_822_gA1_Islet2_Cell7_004.TIF	822	30000X	B	M	22.521	284.748
WT	Sample1_822_gA1_Islet2_Cell7_008.TIF	822	30000X	A	M	258.576	282.05
WT	Sample1_822_gA1_Islet2_Cell7_008.TIF	822	30000X	A	M	22.815	177.385
WT	Sample1_822_gA1_Islet2_Cell7_008.TIF	822	30000X	A	M	335.662	310.783
WT	Sample1_822_gA1_Islet2_Cell7_008.TIF	822	30000X	A	M	25.771	212.764
WT	Sample1_822_gA1_Islet2_Cell7_008.TIF	822	30000X	A	M	415.389	270.949
WT	Sample1_822_gA1_Islet2_Cell7_008.TIF	822	30000X	A	M	242.544	223.864
WT	Sample1_822_gA1_Islet2_Cell7_008.TIF	822	30000X	A	M	283.889	258.576
WT	Sample1_822_gA1_Islet2_Cell7_008.TIF	822	30000X	A	M	44.232	305.335
WT	Sample1_822_gA1_Islet2_Cell7_008.TIF	822	30000X	A	M	15.276	348.259
WT	Sample1_822_gA1_Islet2_Cell7_008.TIF	822	30000X	A	M	330.488	241.639
WT	Sample1_822_gA1_Islet2_Cell7_008.TIF	822	30000X	A	M	454.59	225.66
WT	Sample1_822_gA1_Islet2_Cell7_008.TIF	822	30000X	A	M	17.468	226.811
WT	Sample1_822_gA1_Islet2_Cell7_008.TIF	822	30000X	B	M	576.329	267.213
WT	Sample1_822_gA1_Islet2_Cell7_008.TIF	822	30000X	B	M	440.635	184.575
WT	Sample1_822_gA1_Islet2_Cell7_008.TIF	822	30000X	B	M	17.468	239.438
WT	Sample1_822_gA1_Islet2_Cell7_008.TIF	822	30000X	B	M	12.71	210.73
WT	Sample1_822_gA1_Islet2_Cell7_008.TIF	822	30000X	B	M	578.815	207.986
WT	Sample1_822_gA1_Islet2_Cell7_008.TIF	822	30000X	B	M	39.06	163.483
WT	Sample1_822_gA1_Islet2_Cell8_007.TIF	822	30000X	A	M	17.094	155.382
WT	Sample1_822_gA1_Islet2_Cell8_007.TIF	822	30000X	A	M	299.298	265.371
WT	Sample1_822_gA1_Islet2_Cell8_007.TIF	822	30000X	A	M	19.112	242.726
WT	Sample1_822_gA1_Islet2_Cell8_007.TIF	822	30000X	A	M	124.226	368.44
WT	Sample1_822_gA1_Islet2_Cell8_007.TIF	822	30000X	A	M	317.651	350.844
WT	Sample1_822_gA1_Islet2_Cell8_007.TIF	822	30000X	A	M	73.151	367.148
WT	Sample1_822_gA1_Islet2_Cell8_007.TIF	822	30000X	A	M	633.921	290.724
WT	Sample1_822_gA1_Islet2_Cell8_007.TIF	822	30000X	A	M	128.276	329.088
WT	Sample1_822_gA1_Islet2_Cell8_007.TIF	822	30000X	A	M	393.186	330.721
WT	Sample1_822_gA1_Islet2_Cell8_007.TIF	822	30000X	A	M	388.912	303.419
WT	826_Sample4_blk4a_gD1_Islet1_040.TIF	826	30000X	B	I	12.658	215.355
WT	824_Sample2_blk2b_gB1_sec4_islet1_024.TIF	824	30000X	A	I	15.212	134.812
WT	826_Sample4_blk4a_gD1_Islet1_040.TIF	826	30000X	B	I	21.097	250.904
WT	826_Sample4_blk4a_gD1_Islet1_033.TIF	826	30000X	B	I	25.641	221.605
WT	824_Sample2_blk2b_gB1_sec4_islet1_004.TIF	824	30000X	B	I	25.664	247.527
WT	826_Sample4_blk4a_gD1_Islet1_033.TIF	826	30000X	A	I	38.698	259.947
WT	824_Sample2_blk2b_gB1_sec4_islet1_024.TIF	824	30000X	B	I	80.162	220.04
WT	824_Sample2_blk2b_gB1_sec4_islet1_032.TIF	824	30000X	B	I	123.932	267.871
WT	826_Sample4_blk4a_gD1_Islet1_014.TIF	826	30000x	B	I	142.857	218.11
WT	824_Sample2_blk2b_gB1_sec4_islet1_004.TIF	824	30000X	B	I	168.763	222.333
WT	826_Sample4_blk4a_gD1_Islet1_024.TIF	826	30000X	B	I	200	246.416
WT	826_Sample4_blk4a_gD1_Islet1_024.TIF	826	30000X	B	I	320.031	274.298
WT	826_Sample4_blk4a_gD1_Islet1_033.TIF	826	30000X	A	I	325.488	290.724
WT	826_Sample4_blk4a_gD1_Islet1_021.TIF	826	30000X	A	I	336.911	152.816
WT	824_Sample2_blk2b_gB1_sec4_islet1_004.TIF	824	30000X	A	I	350.208	237.208
WT	826_Sample4_blk4a_gD1_Islet1_043.TIF	826	30000X	A	I	361.183	209.188
WT	826_Sample4_blk4a_gD1_Islet1_021.TIF	826	30000X	A	I	363.555	206.929
WT	824_Sample2_blk2b_gB1_sec4_islet1_024.TIF	824	30000X	A	I	375	283.558
WT	826_Sample4_blk4a_gD1_Islet1_014.TIF	826	30000x	B	I	389.761	230.385
WT	824_Sample2_blk2b_gB1_sec4_islet1_024.TIF	824	30000X	B	I	402.23	287.3
WT	824_Sample2_blk2b_gB1_sec4_islet1_024.TIF	824	30000X	B	I	460.826	202.954
WT	826_Sample4_blk4a_gD1_Islet1_021.TIF	826	30000X	A	I	476.906	189.346
WT	824_Sample2_blk2b_gB1_sec4_islet1_012.TIF	824	30000X	A	I	484.073	226.5
WT	826_Sample4_blk4a_gD1_Islet1_014.TIF	826	30000x	B	I	521.865	198.404
WT	824_Sample2_blk2b_gB1_sec4_islet1_029.TIF	824	30000X	B	I	548.143	148.347
WT	824_Sample2_blk2b_gB1_sec4_islet1_029.TIF	824	30000X	B	I	579.123	258.397
WT	824_Sample2_blk2b_gB1_sec4_islet1_031.TIF	824	30000X	B	I	467.436	230.189
WT	824_Sample2_blk2b_gB1_sec4_islet1_033.TIF	824	30000X	A	I	234.284	249.389
WT	824_Sample2_blk2b_gB1_sec4_islet1_033.TIF	824	30000X	A	I	647.117	188.071
WT	Sample1_822_gA1_Islet1_Cell2_010.TIF	822	30000X	A	I	31.791	170.077
WT	Sample1_822_gA1_Islet2_Cell2_010.TIF	822	30000X	B	I	169.714	172.264
WT	Sample1_822_gA1_Islet2_Cell3_007.TIF	822	30000X		I	20.937	176.248
WT	Sample1_822_gA1_Islet2_Cell3_007.TIF	822	30000X		I	577.087	267.528
WT	Sample1_822_gA1_Islet2_Cell7_004.TIF	822	30000X	A	I	268.858	243.865
WT	Sample1_822_gA1_Islet2_Cell2_010.TIF	822	30000X	B		233.054	232.358
WT	Sample1_822_gA1_Islet2_Cell2_010.TIF	822	30000X	B		19.348	313.575
WT	Sample1_822_gA1_Islet2_Cell2_010.TIF	822	30000X	B		397.151	341.527
WT	Sample1_822_gA1_Islet2_Cell2_010.TIF	822	30000X	B		560.265	287.873
WT	Sample1_822_gA1_Islet2_Cell2_010.TIF	822	30000X	B		19.23	179.086
WT	Sample1_822_gA1_Islet2_Cell2_010.TIF	822	30000X	B		158.82	207.829
WT	Sample1_822_gA1_Islet2_Cell2_010.TIF	822	30000X	B		19.348	264.818
WT	Sample1_822_gA1_Islet2_Cell2_010.TIF	822	30000X	B		726.67	259.102
WT	Sample1_822_gA1_Islet2_Cell2_010.TIF	822	30000X	B		264.059	260.297
WT	Sample1_822_gA1_Islet2_Cell2_010.TIF	822	30000X	B		250.902	337.791
WT	Sample1_822_gA1_Islet2_Cell2_010.TIF	822	30000X	B		39.916	265.498

## Sheet: (8) Figure 4D
Figure 4D. Dynamic glucose stimulated insulin secretion.
	Control				Rbfox2-mut
2	0.015058	0.020231	0.037584	0.015732	0.007661	0.026369	0.008791	0.012175
4	0.01629	0.020153	0.036594	0.013515	0.009216	0.021816	0.006899	0.012691
6	0.017404	0.021946	0.039126	0.012056	0.009034	0.020812	0.007818	0.014003
8	0.016878	0.020643	0.03407	0.011512	0.008755	0.021664	0.00828	0.010404
10	0.088661	0.098612	0.161035	0.072696	0.027193	0.164548	0.063276	0.041899
12	0.175019	0.242708	0.373665	0.254558	0.117006	0.268909	0.115217	0.149885
14	0.089846	0.153627	0.262191	0.219031	0.051373	0.136461	0.057437	0.085366
16	0.072376	0.104468	0.184448	0.155477	0.043071	0.106272	0.043339	0.057657
21	0.063381	0.083902	0.142033	0.094598	0.034264	0.096352	0.042296	0.058696
26	0.070946	0.102843	0.156951	0.116908	0.037733	0.104468	0.048509	0.070017
31	0.080815	0.121343	0.17478	0.13036	0.043729	0.11594	0.052348	0.077327
36	0.076161	0.122336	0.129397	0.112834	0.033337	0.121887	0.045977	0.057939
41	0.079246	0.118767	0.144936	0.100394	0.042326	0.122908	0.037053	0.053934
46	0.03882	0.042483	0.06918	0.042352	0.018343	0.05717	0.020811	0.028525
51	0.031058	0.027342	0.043226	0.019673	0.011061	0.03943	0.016257	0.021237
56	0.028917	0.022027	0.041945	0.017147	0.010584	0.037206	0.016982	0.022771
58	0.027307	0.020366	0.041355	0.013855	0.010088	0.040367	0.016385	0.022016
60	0.066639	0.021349	0.100574	0.045576	0.010664	0.043078	0.040255	0.079899
62	0.191891	0.178399	0.118501	0.077692	0.101343	0.201759	0.059908	0.064984
64	0.118009	0.118645	0.102061	0.052108	0.050209	0.117308	0.04612	0.063633
66	0.116521	0.08641	0.101168	0.058577	0.043807	0.087318	0.042537	0.065493

## Sheet: (9) Figure 4H, S6G
Figure 4H, S6G. Plasma insulin quantification
Control	Rbfox2-mutant
0.562211	0.182464
0.226459	0.142328
3.64572	0.148503
0.82155	0.150046
0.245954	0.103503
0.480159	0.273586
0.847509	0.739802
1.20379	0.856333
0.867346

## Sheet: (10) Figure 4I
Figure 4I. Insulin exocytosis
Control	Rbfox2-KD
	17.7876
19.2232	0.580386
24.0142	25.3102
2.41776	6.28923
26.3474	2.11156
19.1795
9.93593
52.5806	16.1991
2.80805	11.7345
85.7219	41.3555
7.25734	0.573377
102.201
42.22	5.05645
5.2538	22.8497
10.6181	10.2556
45.066	16.2938
37.091	22.9008
29.3446	2.75434
8.9616	3.6349
16.3931

[truncated: 13 more sheets: (11) Figure 6E, (12) Figure 6F, (13) Figure S3A,C,E, (14) Figure S3B,D,F, (15) Figure S3G-H, (16) Figure S3I-J, (17) Figure S3K-L, (18) Figure S3M-N, (19) Figure S6A-B, (20) Figure S6E, (21) Figure S6F, (22) Figure S6H, (23) Figure S6I]
